# Supplementary material for: Disrupting CDK9 activity suppresses triple-negative breast cancer and is enhanced by EGFR Inhibition
Source: Cell Oncol (Dordr). 2026 Jan 8;49(1):20. doi: 10.1007/s13402-025-01154-6 (PMC12783313; doi:10.1007/s13402-025-01154-6)
Supplement: Supplementary file 3 — Supplementary Material 3 [file 13402_2025_1154_MOESM3_ESM.xlsx]

## Sheet: Description
RNA-seq CDK9i and lapatinib: Normalized counts of RNA-sequencing performed in Hs578T cells treated with D10-81 (0.1 uM), I-73 (0.1 uM and 0.316 uM), Y3-21 (0.1 uM), lapatinib (3.16 uM), and lapatinib + I-73 (3.16 uM and 0.1 uM, resp.) for 6 hours.
DEG Transcriptional regulators: Shared differentially expressed genes with transcription as biological function from inguinity pathway analysis on Hs578T cells treated with I-73, D10-81 and Y3-21 (Log2FC of D10-81 is shown)
Tempo-seq TF knockdown: Normalized counts of temposeq-based targeted RNA-sequencing performed in Hs578T cells treated with DMSO or I-73 (0.316 uM) (6 hours after treatment); or knockdown of RARA, PLAG1, EN1, SALL1, PAX9, NR2C2, SOX9 versus kinase pool and mock control (72 hours after knockdown).

## Sheet: RNA-seq CDK9i and lapatinib
EnsemblID	Hs578T_D81_0.1_A7.1	Hs578T_D81_0.1_A7.2	Hs578T_D81_0.1_A7.3	Hs578T_DMSO_A1.1	Hs578T_DMSO_A1.2	Hs578T_DMSO_A1.3	Hs578T_I73_0.1_A2.1	Hs578T_I73_0.1_A2.2	Hs578T_I73_0.1_A2.3	Hs578T_I73_0.316_A3.1	Hs578T_I73_0.316_A3.2	Hs578T_I73_0.316_A3.3	Hs578T_Lap_3.16_A4.1	Hs578T_Lap_3.16_A4.2	Hs578T_Lap_3.16_A4.3	Hs578T_Lap.I73_0.1_A5.1	Hs578T_Lap.I73_0.1_A5.2	Hs578T_Lap.I73_0.1_A5.3	Hs578T_LY3_0.1_A6.1	Hs578T_LY3_0.1_A6.2	Hs578T_LY3_0.1_A6.3	hgnc_symbol	entrezgene
ENSG00000000003	693.195	712.907	727.721	469.343	483.84	417.606	743.228	683.032	798.468	780.718	664.364	818.399	409.021	395.473	415.527	702.415	703.773	828.595	665.778	682.659	717.425	TSPAN6	7105
ENSG00000000005	0	0	0	0.844143	0	0	1.11596	0	0	0	0	0	0	0	0	0	0	0	0	0	0	TNMD	64102
ENSG00000000419	1245.12	1170.6	1144.58	873.688	903.167	918.875	1121.54	1210.93	1236.65	1205.98	1033.85	1225.99	956.788	904.559	919.918	1148.82	1265.45	1405.24	1025.34	1113.57	1054.52	DPM1	8813
ENSG00000000457	30.6627	48.5114	57.0762	102.141	148.047	127.284	43.5224	33.3975	53.0148	35.4384	52.107	45.0495	129.122	111.877	112.727	37.6486	39.1607	27.1492	28.9973	18.3758	24.5693	SCYL3	57147
ENSG00000000460	399.71	457.695	469.859	529.277	498.727	514.141	401.745	384.61	408.971	367.271	384.881	448.35	438.695	440.571	433.629	401.226	372.586	393.121	361.886	452.044	381.316	C1orf112	55732
ENSG00000000938	1.0951	0	0	0	0	0	1.11596	0	0	0	0	1.07261	0	0	0	0	0	0	1.15989	0	0	FGR	2268
ENSG00000000971	821.322	839.459	879.585	431.357	449.929	443.348	775.591	734.745	835.253	775.349	850.291	898.844	548.569	497.811	469.01	891.733	944.332	1001.26	799.165	728.599	725.287	CFH	3075
ENSG00000001036	5054.96	4910.2	4906.51	2729.96	2813.71	2866.03	5361.06	4969.76	5332.86	5448.92	5717.55	5411.3	2798.99	2974.72	2886.47	5116.98	5386.27	5817.54	5285.62	5009.23	4993.47	FUCA2	2519
ENSG00000001084	169.74	163.462	170.209	704.859	660.007	707.212	114.944	138.977	148.225	90.2068	108.951	150.165	777.942	708.557	883.714	137.686	114.125	129.23	171.664	139.656	172.968	GCLC	2729
ENSG00000001167	137.982	137.098	160.017	766.482	778.279	795.882	220.96	213.313	201.24	100.946	94.7399	106.188	679.296	686.008	723.263	73.1458	74.9647	102.081	91.6314	98.3103	86.4841	NFYA	4800
ENSG00000001460	249.682	184.554	170.209	271.814	272.935	278.88	209.8	174.529	196.912	178.266	157.505	151.238	309.573	308.747	312.673	154.897	157.762	177.013	138.027	149.762	156.261	STPG1	90529
ENSG00000001461	2371.98	2403.43	2401.28	2291.85	2241.38	2219.6	2335.7	2351.83	2457.07	2713.72	2729.69	2530.28	2284.9	2392.79	2325.3	2554.72	2405.58	2617.19	2667.75	2538.61	2728.18	NIPAL3	57185
ENSG00000001497	1916.42	1747.47	1742.86	1019.72	1086.78	1091.92	1833.52	1673.11	1966.96	1915.82	1963.48	1837.38	1085.91	1115.3	1000.55	1686.66	1848.38	1672.39	2163.2	2034.2	2086.43	LAS1L	81887
ENSG00000001561	0	0	0	0	0	0	0	0	0	0	0	0	0	0	0	0	0	0	0	0	0.982774	ENPP4	22875
ENSG00000001617	53.6597	47.4568	50.9609	26.1684	21.504	16.4468	54.682	36.6295	50.8509	51.5467	63.9494	58.9934	19.248	21.6817	23.0391	64.5404	44.755	42.3528	61.4742	60.64	79.6047	SEMA3F	6405
ENSG00000001626	0	0	0	0	0	0	0	0	0	0	0	0	0	0	0	0	1.11888	0	0	0	0	CFTR	1080
ENSG00000001629	1265.93	1264.46	1574.69	1549	1459.79	1577.46	1107.03	1208.77	1191.21	984.758	1080.04	1199.17	1590.37	1452.67	1573.24	1381.16	1343.77	1521.44	1286.32	1260.58	1263.85	ANKIB1	54467
ENSG00000001630	65.7057	78.0401	67.2684	71.7521	76.9181	64.357	74.7692	67.8723	90.8825	119.202	107.767	64.3564	77.7942	65.9122	49.3695	72.0701	73.8458	39.0949	96.271	114.848	111.053	CYP51A1	1595
ENSG00000001631	174.12	186.664	222.189	447.396	414.365	462.656	145.075	164.833	139.57	157.862	149.215	176.98	430.675	460.518	417.995	163.502	157.762	211.764	124.108	154.356	126.778	KRIT1	889
ENSG00000002016	18.6166	13.7098	4.07687	49.8044	39.6997	45.0499	12.2755	17.2374	18.3929	10.7389	9.47399	11.7987	58.5461	65.045	43.6097	16.1351	17.902	10.8597	11.5989	5.51273	14.7416	RAD52	5893
ENSG00000002079	8.76076	3.16379	7.13452	0.844143	0.827076	0.715078	2.23192	6.46403	2.16387	3.22167	3.55275	2.14521	3.20801	2.6018	0.822825	4.30269	2.23775	2.17194	4.63957	6.43152	3.93109	MYH16	NA
ENSG00000002330	1425.81	1452.18	1237.33	828.104	931.288	859.524	1526.63	1333.74	1272.35	1894.34	1631.9	1496.29	827.666	934.913	836.813	1505.94	1492.58	1278.19	1686.48	1724.57	1802.41	BAD	572
ENSG00000002549	1754.34	1729.54	1641.96	1074.59	1056.18	1060.46	1697.37	1665.56	1838.21	1786.95	1859.27	1790.18	1055.43	1119.64	1003.85	1870.6	1791.32	1796.19	1904.54	1753.97	1764.08	LAP3	51056
ENSG00000002586	11882.9	11167.1	10135.1	5638.03	5793.67	5828.6	12340.3	11196.8	12103.6	13489.1	13887.7	11909.2	5970.1	6736.06	6138.27	11711.9	12557.1	12418.1	13363.1	12667.3	12468.5	CD99	4267
ENSG00000002587	1.0951	1.0546	0	0.844143	3.3083	3.57539	0	0	0	2.14778	0	0	0.802002	1.73453	0.822825	0	0	0	0	0	0	HS3ST1	9957
ENSG00000002726	0	0	0	0	0.827076	0	0	0	0	1.07389	0	0	0	0	0.822825	0	1.11888	0	0	0	0	AOC1	26
ENSG00000002745	0	0	0	0	0	0.715078	2.23192	1.07734	1.08193	1.07389	0	0	0	0	0	3.22702	1.11888	0	1.15989	0	0.982774	WNT16	51384
ENSG00000002746	144.553	170.845	156.96	258.308	236.544	245.987	159.582	159.446	172.028	121.35	158.689	136.221	249.423	277.525	245.202	119.4	123.076	124.886	150.786	166.301	158.227	HECW1	23072
ENSG00000002822	1452.1	1538.66	1346.39	1186.86	1184.37	1096.21	1359.24	1240.02	1251.8	1560.36	1435.31	1326.81	1306.46	1348.6	1131.38	1340.29	1371.74	1198.91	1739.84	1777.85	1662.85	MAD1L1	8379
ENSG00000002834	6556.34	6293.83	6341.57	5967.24	5992.99	5679.15	6863.15	6555.6	6862.71	7656.84	7735.51	6950.49	5177.72	5445.56	5266.08	6839.13	6580.11	6450.66	7659.92	7245.56	7272.53	LASP1	3927
ENSG00000002919	343.86	327.979	324.111	492.135	527.675	484.823	201.988	226.241	209.895	234.108	275.93	240.264	421.853	462.253	427.869	221.589	206.992	222.624	249.377	184.676	206.382	SNX11	29916
ENSG00000002933	0	1.0546	0	0.844143	0	0	0	0	1.08193	0	0	0	0	0	0	0	0	0	0	0	0	TMEM176A	55365
ENSG00000003056	2438.78	2428.74	2473.64	2114.58	1999.04	2106.62	2269.86	2350.75	2426.78	2372.22	2604.16	2577.47	1951.27	1979.1	2022.5	2222.34	2377.61	2392.39	2334.86	2272.16	2446.12	M6PR	4074
ENSG00000003096	39.4234	44.293	43.8264	35.454	36.3913	44.3348	44.6383	46.3255	61.6703	25.7734	39.0802	71.8646	32.0801	24.2835	42.7869	48.4053	45.8739	42.3528	67.2737	47.777	43.242	KLHL13	90293
ENSG00000003137	104.034	70.658	95.8065	91.1674	98.4221	95.1054	65.8416	59.2536	61.6703	93.4285	79.3447	61.1386	112.28	125.754	127.538	84.9782	74.9647	82.5337	98.5908	90.0412	84.5185	CYP26B1	56603
ENSG00000003147	1.0951	1.0546	0	0	0	0	2.23192	0	0	1.07389	1.18425	1.07261	0	0.867266	0	0	0	0	1.15989	4.59394	0.982774	ICA1	3382
ENSG00000003249	692.1	663.341	564.647	460.058	479.704	451.214	621.589	605.464	615.621	797.901	824.237	678.96	428.269	464.855	414.704	699.188	613.144	565.79	818.883	790.158	768.529	DBNDD1	79007
ENSG00000003393	335.099	311.106	323.092	654.211	675.721	740.106	227.656	204.694	287.795	219.074	225.007	226.32	735.436	695.548	687.882	235.573	219.3	254.117	270.255	251.748	251.59	ALS2	57679
ENSG00000003400	54.7548	42.1839	37.711	95.3881	100.903	92.9602	56.9139	53.8669	62.7522	42.9556	66.3179	52.5577	75.3882	94.532	81.4597	59.162	44.755	43.4388	59.1545	71.6655	50.1215	CASP10	843
ENSG00000003402	429.277	322.706	410.745	664.34	653.39	701.492	395.049	388.919	438.183	355.458	432.251	356.105	659.246	657.388	683.767	372.183	366.991	415.926	424.52	381.297	339.057	CFLAR	8837
ENSG00000003436	1775.15	1939.4	2199.47	1413.09	1276.18	1375.81	1806.74	2052.33	2025.38	1857.83	1820.19	2280.36	1445.21	1184.69	1409.5	2098.64	2158.31	2480.35	1406.95	1820.12	1671.7	TFPI	7035
ENSG00000003509	198.212	143.425	202.824	216.945	190.228	223.819	138.379	163.755	168.782	153.566	163.426	176.98	162.806	181.259	192.541	166.729	148.811	174.841	165.864	154.356	140.537	NDUFAF7	55471
ENSG00000003756	54.7548	50.6206	44.8456	481.161	555.795	510.566	207.568	180.993	192.584	64.4334	74.6077	84.7359	530.123	535.103	476.416	41.9513	40.2795	53.2125	82.3523	56.9649	59.9492	RBM5	10181
ENSG00000003987	2.19019	10.546	6.11531	6.75314	8.27076	5.72062	10.0436	11.8507	5.40967	5.36945	2.3685	9.65346	12.03	2.6018	8.22825	4.30269	3.35663	5.42985	3.47967	3.67515	3.93109	MTMR7	9108
ENSG00000003989	99.6537	103.35	109.056	97.9206	111.655	103.686	87.0448	65.7176	85.4728	118.128	106.582	109.406	98.6462	93.6648	103.676	107.567	106.293	86.8775	84.6721	79.9346	106.14	SLC7A2	6542
ENSG00000004059	1585.7	1595.6	1423.85	919.271	927.979	916.73	1696.26	1517.97	1530.94	1826.69	1885.32	1562.79	902.252	1017.3	852.446	1482.28	1659.29	1424.79	1816.39	1871.57	1663.84	ARF5	381
ENSG00000004139	549.738	567.373	527.955	532.654	525.193	509.136	609.313	563.448	533.394	693.733	733.05	625.33	506.063	519.492	514.265	562.577	513.564	534.297	643.74	578.836	694.821	SARM1	23098
ENSG00000004142	2826.44	2561.61	2522.56	1933.09	2080.1	1960.74	2577.86	2503.73	2515.5	2980.05	2798.38	2590.35	1836.58	2032.87	1855.47	2663.37	2629.36	2510.76	3041.23	2789.44	3002.37	POLDIP2	26073
ENSG00000004399	908.929	918.553	902.008	566.42	606.247	547.75	1086.94	1065.49	991.052	1281.15	1244.65	1103.71	672.88	685.14	587.497	1234.87	1245.31	1072.94	1341.99	1236.69	1226.5	PLXND1	23129
ENSG00000004455	5181.99	5012.5	5242.86	3439.88	3472.07	3501.02	5082.08	5145.37	5259.28	5386.63	5385.96	5336.22	3361.99	3371.93	3340.67	5319.21	5438.86	5649.21	5628.95	5202.18	5368.89	AK2	204
ENSG00000004468	2.19019	4.21839	4.07687	0.844143	2.48123	2.86031	1.11596	1.07734	3.2458	11.8128	8.28974	6.43564	2.40601	0	1.64565	3.22702	5.59438	2.17194	2.31978	2.75636	8.84496	CD38	952
ENSG00000004478	3971.91	3832.4	3720.14	2946.06	3005.59	2826.7	4110.08	3806.24	3976.11	4471.68	4419.62	3985.81	2861.54	3038.9	2832.16	4097.24	4062.64	4000.71	4695.24	4236.53	4380.22	FKBP4	2288
ENSG00000004487	2705.98	2378.11	2343.18	2592.36	2611.91	2635.78	2229.69	2110.51	2383.5	2314.23	2311.65	2130.2	2353.88	2460.43	2240.55	2200.83	2152.72	2220.81	2507.68	2436.63	2520.81	KDM1A	23028
ENSG00000004534	669.103	514.643	533.051	512.395	553.314	502.7	428.528	444.941	467.396	501.507	525.807	415.099	506.865	554.183	464.896	400.151	433.005	462.623	569.507	492.47	501.215	RBM6	10180
ENSG00000004660	68.991	53.7844	47.9032	81.8818	87.6701	81.5189	26.783	26.9335	32.458	38.6601	45.0015	31.1056	72.1802	90.1957	70.7629	35.4972	32.4474	46.6967	52.1951	42.2642	44.2248	CAMKK1	84254
ENSG00000004700	1964.6	2156.65	2291.2	1370.04	1324.15	1428.73	1931.72	2126.67	2074.07	2015.69	2158.89	2310.39	1348.17	1282.69	1329.68	2277.2	2238.87	2586.78	1780.43	2013.06	1836.8	RECQL	5965
ENSG00000004766	581.496	581.083	658.415	524.213	519.404	592.085	449.731	480.493	502.018	484.325	452.383	557.755	494.033	497.811	531.545	555.048	571.746	643.98	445.398	540.247	456.99	VPS50	55610
ENSG00000004776	2894.34	2600.63	2498.1	1545.63	1532.57	1513.82	3218.42	2889.42	2888.77	3741.43	3553.93	3322.94	1819.74	1810.85	1677.74	2892.49	3261.52	3109.13	3562.03	3256.18	3249.05	HSPB6	126393
ENSG00000004777	119.365	127.606	133.518	107.206	143.084	99.3959	126.103	147.595	129.832	160.01	171.716	154.455	113.082	154.373	140.703	151.67	164.475	117.285	149.626	145.169	142.502	ARHGAP33	115703
ENSG00000004779	995.442	974.447	973.353	668.561	680.684	700.061	1050.12	938.362	957.512	1217.79	1203.2	1114.44	685.712	717.229	652.5	1041.25	1108.81	1137.01	1014.9	1181.56	1142.97	NDUFAB1	4706
ENSG00000004799	2.19019	1.0546	1.01922	40.5188	38.8726	42.9047	7.81171	2.15468	3.2458	2.14778	4.737	6.43564	31.2781	27.7525	39.4956	0	1.11888	4.34388	0	1.83758	3.93109	PDK4	5166
ENSG00000004809	0	0	0	0	0	0	0	2.15468	0	0	0	0	0	0	0	1.07567	0	0	0	0	0.982774	SLC22A16	85413
ENSG00000004838	27.3774	14.7643	10.1922	14.3504	10.752	12.8714	29.0149	12.9281	17.311	21.4778	28.422	17.1617	12.03	10.4072	7.40542	29.0432	31.3285	16.2895	28.9973	23.8885	24.5693	ZMYND10	51364
ENSG00000004846	0	1.0546	0	0	0	0	1.11596	0	0	0	0	0	0	0	0	0	2.23775	0	0	0	0	ABCB5	340273
ENSG00000004848	0	0	0	0	0	0	0	0	0	0	0	0	0	0	0	0	0	0	0	0	0	ARX	170302
ENSG00000004864	717.288	735.054	765.432	840.766	865.949	948.909	498.833	568.835	506.345	582.049	625.283	583.498	814.032	823.903	873.84	543.215	519.159	576.65	576.466	555.867	565.095	SLC25A13	10165
ENSG00000004866	591.352	605.338	598.281	542.784	514.441	564.912	614.893	525.741	576.671	627.152	607.52	579.208	510.073	522.962	558.698	565.804	654.543	662.441	682.016	579.755	653.545	ST7	93655
ENSG00000004866	591.352	605.338	598.281	542.784	514.441	564.912	614.893	525.741	576.671	627.152	607.52	579.208	510.073	522.962	558.698	565.804	654.543	662.441	682.016	579.755	653.545	ST7	7982
ENSG00000004897	2069.73	2195.67	2506.26	4238.44	3974.93	4331.94	2094.65	2344.29	2234.19	1769.77	1727.82	2008.99	3835.17	3451.72	3906.77	1946.97	1892.02	2297.91	1684.16	2009.39	1817.15	CDC27	996
ENSG00000004939	0	0	0	0.844143	0	0	0	0	0	0	0	0	0	0	0	0	0	0	0	0	1.96555	SLC4A1	6521
ENSG00000004948	0	0	0	0	0	0	0	0	0	0	0	0	0	0	0	0	0	0	0	0	0	CALCR	799
ENSG00000004961	283.63	343.798	385.264	445.707	447.448	450.499	401.745	407.234	375.431	361.901	390.802	341.089	356.891	398.075	358.752	345.291	346.852	431.13	365.366	306.875	351.833	HCCS	3052
ENSG00000004975	881.552	828.913	810.278	796.027	832.039	827.345	613.777	648.558	629.686	818.305	770.946	698.267	862.152	882.01	791.557	790.62	735.102	724.342	908.195	762.594	847.151	DVL2	1856
ENSG00000005001	0	0	0	0	0	0	0	0	0	0	0	0	0	0	0	0	0	0	0	0	0	PRSS22	64063
ENSG00000005007	2638.09	2557.4	2497.08	2281.72	2379.5	2240.34	2501.98	2288.27	2274.23	3267.85	3041.15	2889.6	2314.58	2320.8	2046.37	2597.75	2669.64	2328.32	3060.95	2734.31	2759.63	UPF1	5976
ENSG00000005020	2233.99	2208.32	2639.77	1495.82	1454.83	1650.4	2255.35	2515.58	2366.19	2356.12	2347.18	2785.56	1545.46	1340.79	1447.35	2706.39	2487.26	3035.28	2003.13	2260.22	2113.95	SKAP2	8935
ENSG00000005022	13059	12905.1	12638.3	8961.42	9211.97	8901.29	13587.9	13751.1	13918	14666.1	14642.1	13886	8815.6	8947.59	8747.45	13909.5	14028.5	13594.2	14190.1	13815.8	14440.9	SLC25A5	292
ENSG00000005059	458.845	483.005	541.205	292.918	320.078	298.188	408.441	504.194	418.709	461.773	526.991	518.069	287.117	288.8	331.598	504.491	516.921	569.048	376.965	487.876	420.627	MCUB	55013
ENSG00000005073	8.76076	1.0546	13.2498	38.8306	59.5495	57.9213	6.69575	3.23201	6.49161	2.14778	7.10549	5.36303	52.9321	45.9651	56.7749	4.30269	4.4755	7.60179	4.63957	2.75636	5.89664	HOXA11	3207
ENSG00000005075	714.002	743.49	611.531	417.006	431.734	438.343	777.823	756.291	784.403	911.733	939.109	777.64	441.903	446.642	461.605	772.334	768.668	735.201	1048.54	929.813	873.686	POLR2J	5439
ENSG00000005100	321.958	287.905	337.361	1077.13	1152.12	1227.07	374.962	355.522	387.333	225.517	279.483	228.465	1044.21	1102.3	1114.93	262.464	257.342	261.719	336.368	314.225	342.988	DHX33	56919
ENSG00000005102	1.0951	0	1.01922	7.59728	3.3083	10.0111	1.11596	0	2.16387	0	1.18425	0	2.40601	4.33633	1.64565	2.15135	1.11888	2.17194	3.47967	2.75636	0	MEOX1	4222
ENSG00000005108	39.4234	33.7471	41.7879	21.9477	24.8123	37.8991	47.9862	34.4748	34.6219	42.9556	21.3165	45.0495	24.8621	21.6817	40.3184	47.3296	34.6852	52.1265	31.3171	41.3455	36.3626	THSD7A	221981
ENSG00000005156	447.894	434.494	498.397	447.396	468.125	437.628	372.73	385.687	402.48	402.709	495.016	426.897	434.685	500.413	466.542	365.729	408.39	400.723	501.073	503.496	486.473	LIG3	3980
ENSG00000005175	769.852	749.818	882.642	742.846	696.398	712.218	608.197	633.475	618.867	630.374	639.494	808.745	645.611	614.892	640.981	774.485	797.759	927.418	589.225	729.518	642.734	RPAP3	79657
ENSG00000005187	4.38038	2.10919	5.09609	5.909	2.48123	1.43016	6.69575	3.23201	5.40967	4.29556	5.92124	2.14521	1.604	4.33633	5.75977	7.52972	6.71326	9.77372	8.11924	0.918788	2.94832	ACSM3	6296
ENSG00000005189	511.41	504.097	446.417	335.969	349.026	392.578	462.007	486.957	529.066	492.916	528.175	491.254	327.217	333.898	338.181	468.994	501.257	504.976	488.314	504.415	466.818	REXO5	81691
ENSG00000005194	950.543	799.384	774.605	861.026	950.31	881.691	747.692	731.513	886.104	716.285	807.658	713.283	824.458	967.002	858.206	659.388	644.473	632.034	883.837	844.366	850.099	CIAPIN1	57019
ENSG00000005206	608.873	595.847	541.205	368.89	429.253	351.103	708.634	609.773	509.591	821.526	760.288	685.396	388.971	424.96	379.322	670.145	700.417	529.953	815.404	816.803	766.564	SPPL2B	56928
ENSG00000005238	87.6076	88.5861	66.2491	214.412	223.311	175.909	84.8128	88.3417	97.3741	76.2462	87.6344	96.5346	285.513	282.729	251.784	92.5079	79.4402	87.9635	84.6721	92.7976	75.6736	FAM214B	80256
ENSG00000005243	1954.75	1741.14	1534.94	937.843	944.521	966.786	2073.45	1823.93	1997.25	2177.85	2188.49	1829.87	989.67	1064.14	893.588	1704.94	1900.97	1829.86	2088.96	1973.56	1964.56	COPZ2	51226
ENSG00000005249	168.645	175.063	221.17	146.881	174.513	140.155	126.103	194.998	157.962	163.231	150.4	222.03	159.598	130.957	171.97	229.118	247.272	242.171	161.225	156.194	138.571	PRKAR2B	5577
ENSG00000005302	520.17	533.626	658.415	437.266	476.396	394.008	483.21	485.88	521.492	488.62	496.2	545.957	429.071	421.491	441.857	547.518	548.249	583.166	556.748	482.364	473.697	MSL3	10943
ENSG00000005339	159.884	201.428	210.978	923.492	957.754	830.921	321.396	342.594	355.956	216.926	299.615	219.884	978.442	986.949	1022.77	271.07	265.174	269.32	411.761	292.175	320.384	CREBBP	1387
ENSG00000005379	1.0951	2.10919	0	0	0.827076	1.43016	1.11596	2.15468	5.40967	0	2.3685	0	0	0.867266	2.46847	2.15135	1.11888	1.08597	0	1.83758	0	TSPOAP1	9256
ENSG00000005381	0	0	0	0	0	0	0	0	0	0	0	0	0	0	0	0	0	0	0	0	0	MPO	4353
ENSG00000005421	0	2.10919	2.03844	0	0	0	1.11596	0	0	1.07389	0	0	0	0	0	0	1.11888	0	1.15989	0	0	PON1	5444
ENSG00000005436	347.145	378.6	461.706	307.268	284.514	328.221	308.005	342.594	280.221	320.019	330.405	391.501	320.801	285.331	328.307	404.453	420.697	493.03	263.295	315.144	301.712	GCFC2	6936
ENSG00000005448	415.041	411.293	360.803	259.996	263.837	263.149	472.05	407.234	458.74	492.916	452.383	383.993	279.097	297.472	290.457	452.859	449.788	420.27	532.39	518.196	490.404	WDR54	84058
ENSG00000005469	617.634	576.864	685.933	385.773	350.68	433.337	518.921	630.243	575.589	578.827	612.257	713.283	309.573	291.401	327.484	684.128	636.641	755.835	489.474	574.242	517.922	CROT	54677
ENSG00000005471	3.28529	6.32758	3.05765	2.53243	3.3083	0	2.23192	2.15468	7.57354	2.14778	7.10549	2.14521	2.40601	2.6018	0	1.07567	1.11888	2.17194	1.15989	7.3503	3.93109	ABCB4	5244
ENSG00000005483	139.077	164.517	144.729	890.571	913.919	798.027	710.866	741.209	724.896	338.276	357.643	345.379	966.412	901.957	980.807	349.594	375.942	380.089	252.856	286.662	264.366	KMT2E	55904
ENSG00000005486	1678.78	1758.01	1437.1	1161.54	1223.25	1144.12	1962.97	1906.89	1878.24	2065.09	2096.12	1921.04	1158.09	1244.53	1113.28	1840.48	1786.85	1612.66	2012.41	1947.83	1928.2	RHBDD2	57414
ENSG00000005513	0	0	0	0	0	0	0	0	0	0	0	0	0	0	0	0	0	0	0	0	0.982774	SOX8	30812
ENSG00000005700	878.267	1013.47	1122.16	1072.91	1034.67	1162.72	763.316	950.212	879.613	843.004	873.976	1032.92	1175.73	1038.98	1181.58	1047.71	991.324	1092.49	760.889	877.443	889.41	IBTK	25998
ENSG00000005801	32.8529	26.3649	27.5189	208.503	212.559	222.389	50.2181	68.9496	50.8509	33.2906	26.0535	43.9769	207.718	195.135	208.997	24.7405	25.7342	22.8054	47.5555	18.3758	33.4143	ZNF195	7748
ENSG00000005810	537.692	541.008	687.972	580.77	506.998	532.733	572.487	553.752	617.785	482.177	577.913	458.003	702.554	759.725	680.476	740.063	604.193	801.445	712.173	601.806	744.942	MYCBP2	23077
ENSG00000005812	97.4635	93.8591	131.479	487.914	430.907	495.549	141.727	130.358	128.75	118.128	114.872	101.898	461.953	383.332	504.392	135.535	139.86	131.402	81.1924	100.148	90.4152	FBXL3	26224
ENSG00000005844	0	1.0546	2.03844	0.844143	2.48123	0.715078	2.23192	0	0	0	1.18425	0	0	0	0	0	0	1.08597	0	0	0.982774	ITGAL	3683
ENSG00000005882	312.102	350.126	321.054	274.346	294.439	296.757	283.453	312.428	280.221	352.236	351.722	326.072	276.691	288.8	274.001	286.129	279.719	272.578	401.322	294.012	380.333	PDK2	5164
ENSG00000005884	9038.92	9021.02	8968.1	5299.53	5407.42	4927.6	9811.51	9219.86	9674.66	11231.8	11436.3	10223	5982.13	6244.32	5957.25	10534.1	10670.7	9451.19	11196.4	10059.8	10596.3	ITGA3	3675
ENSG00000005889	95.2733	82.2585	111.095	941.219	840.309	933.892	450.847	486.957	494.444	208.335	215.533	227.393	897.44	730.238	861.498	236.648	242.796	229.14	255.176	279.312	234.883	ZFX	7543
ENSG00000005893	4418.71	4718.26	5595.5	3374.04	3204.92	3351.57	4502.89	5441.64	4881.69	4762.7	4646.99	5895.05	3576.13	3016.35	3537.32	5900.07	5586.55	6588.58	3974.95	4433.15	4435.26	LAMP2	3920
ENSG00000005961	0	1.0546	0	0.844143	0	0	3.34788	1.07734	0	1.07389	4.737	2.14521	0	0.867266	0	1.07567	7.83213	2.17194	4.63957	2.75636	1.96555	ITGA2B	3674
ENSG00000005981	63.5155	42.1839	55.0377	52.3368	43.008	51.4856	51.3341	50.6349	48.6871	65.5073	45.0015	78.3003	20.852	24.2835	23.8619	62.3891	57.0627	66.2441	68.4336	48.6958	57.0009	ASB4	51666
ENSG00000006007	1833.19	1676.81	1741.84	1251.02	1214.97	1232.79	1525.52	1495.35	1487.66	1711.78	1739.66	1898.51	1124.41	1094.49	1212.02	1767.33	1708.52	1805.97	1803.63	1730.08	1665.8	GDE1	51573
ENSG00000006015	619.824	673.887	619.684	389.994	450.756	407.595	852.592	690.574	584.245	1014.83	965.163	912.788	405.813	445.775	445.971	757.274	854.821	758.007	916.314	1192.59	953.291	C19orf60	55049
ENSG00000006016	6.57057	9.49137	6.11531	2.53243	5.78953	2.14523	2.23192	15.0827	6.49161	16.1084	11.8425	9.65346	7.21802	8.67266	1.64565	9.68106	10.0699	5.42985	9.27913	5.51273	10.8105	CRLF1	9244
ENSG00000006025	22.997	16.8735	20.3844	70.0638	78.5722	61.4967	34.5947	33.3975	28.1303	25.7734	14.211	24.67	80.2002	82.3903	67.4716	31.1945	26.853	20.6334	34.7967	37.6703	27.5177	OSBPL7	114881
ENSG00000006042	1507.95	1400.5	1284.21	765.637	758.429	738.676	1498.73	1424.24	1553.66	1643.05	1691.11	1424.42	700.148	815.23	670.602	1402.68	1467.97	1374.84	1549.61	1572.97	1555.73	TMEM98	26022
ENSG00000006047	0	0	1.01922	0.844143	0.827076	0	0	0	2.16387	0	0	1.07261	0.802002	0	0	1.07567	2.23775	0	2.31978	0	0.982774	YBX2	51087
ENSG00000006059	0	0	0	0	0	0	0	0	0	0	0	0	0	0	0	0	0	0	0	0	0	KRT33A	3883
ENSG00000006062	22.997	39.0201	24.4612	221.165	237.371	178.054	112.712	87.2644	113.603	50.4729	58.0282	74.0099	190.074	206.409	169.502	49.481	61.5382	52.1265	60.3143	40.4267	53.0698	MAP3K14	9020
ENSG00000006071	0	0	0	0	0.827076	0	0	0	0	0	0	0	0	0	0	1.07567	0	0	0	0	0	ABCC8	6833
ENSG00000006116	0	0	0	0	0	0	0	0	0	0	0	0	0.802002	0	0	0	0	0	0	0	0	CACNG3	10368
ENSG00000006118	1349.16	1376.25	1224.08	628.886	729.481	602.096	1445.17	1354.21	1302.65	1830.98	1837.95	1626.07	741.852	772.734	734.783	1571.56	1633.56	1379.18	1580.93	1741.1	1615.68	TMEM132A	54972
ENSG00000006125	10032.2	10128.3	10217.7	7377.81	7289.02	7424.66	11803.5	11202.2	12087.4	11772	12535.3	11489.8	7572.5	7834.88	7778.16	11928.1	11695.6	12410.5	12287.9	10969.4	11577.1	AP2B1	163
ENSG00000006128	2.19019	0	0	0	0	0	0	0	0	0	0	0	0	0	0.822825	0	1.11888	0	0	2.75636	0	TAC1	6863
ENSG00000006194	13.1411	27.4195	27.5189	303.891	330.003	280.311	155.118	143.286	125.504	65.5073	67.5022	62.2112	303.959	359.048	287.989	49.481	54.8249	52.1265	80.0325	60.64	66.8286	ZNF263	10127
ENSG00000006210	0	0	1.01922	0	0	0	0	0	0	0	0	0	0	0	0	0	0	0	0	0	0	CX3CL1	6376
ENSG00000006282	2408.12	2213.6	2115.9	1305.89	1402.72	1264.26	2548.85	2403.54	2621.53	2969.31	3004.44	2513.12	1347.36	1470.88	1254.81	2630.02	2621.53	2277.28	2982.08	2661.73	2764.54	SPATA20	64847
ENSG00000006283	71.1812	65.385	69.3068	45.5837	43.008	50.0555	90.3926	98.0378	65.998	81.6157	97.1084	104.043	42.5061	50.3014	55.1293	83.9025	86.1535	70.588	93.9512	96.4727	91.398	CACNA1G	8913
ENSG00000006327	2803.44	2849.52	2596.97	3841.69	4085.76	3975.12	2402.66	2241.94	2119.51	2897.36	2601.79	2459.49	4299.53	4102.17	4214.51	2332.06	2679.71	2295.74	2000.81	2094.84	2024.51	TNFRSF12A	51330
ENSG00000006377	0	0	0	7.59728	6.61661	7.15078	1.11596	1.07734	1.08193	0	0	0	4.81201	6.93813	6.5826	0	1.11888	0	1.15989	2.75636	0	DLX6	1750
ENSG00000006432	5.47548	3.16379	2.03844	10.1297	9.92491	4.29047	6.69575	5.38669	3.2458	0	2.3685	2.14521	10.426	12.1417	10.6967	1.07567	2.23775	1.08597	2.31978	7.3503	2.94832	MAP3K9	4293
ENSG00000006451	1121.38	1082.02	1077.31	1533.81	1554.08	1663.99	1090.29	1051.48	1103.57	999.792	1033.85	1086.55	1445.21	1457.87	1587.23	1056.31	1098.74	1207.6	959.23	1085.09	1118.4	RALA	5898
ENSG00000006453	960.399	860.551	809.259	663.496	716.248	683.615	852.592	806.926	827.68	932.137	916.609	819.471	765.11	738.044	732.314	937.987	904.052	897.011	985.908	897.656	957.222	BAIAP2L1	55971
ENSG00000006459	19.7117	24.2557	39.7495	80.1936	99.2491	95.8205	26.783	49.5576	29.2122	21.4778	21.3165	34.3234	141.152	147.435	159.628	48.4053	26.853	54.2985	23.1978	32.1576	40.2937	KDM7A	80853
ENSG00000006468	1034.87	1143.18	1352.5	1094.01	1003.24	1088.35	850.36	1023.47	895.842	949.319	882.265	1150.91	967.214	814.363	941.312	1184.32	1117.76	1230.4	1082.18	910.519	990.636	ETV1	2115
ENSG00000006530	735.904	725.562	773.586	612.003	628.578	656.442	634.98	624.856	659.98	688.364	733.05	731.518	558.995	584.537	611.359	648.631	712.724	749.319	788.726	690.01	753.787	AGK	55750
ENSG00000006534	672.389	663.341	646.184	470.187	523.539	496.264	797.91	719.662	687.028	950.393	767.393	751.897	529.321	484.802	499.455	766.955	739.577	666.785	922.114	817.721	854.03	ALDH3B1	221
ENSG00000006555	0	0	0	0	0	0	0	0	0	0	0	0	0	0	0	0	0	0	0	0	0	TTC22	55001
ENSG00000006576	1505.76	1612.48	2235.14	1519.46	1501.14	1651.83	1420.62	1896.12	1576.38	1626.94	1466.1	2078.71	1456.44	1259.27	1520.58	2083.58	2009.5	2403.25	1231.8	1515.08	1406.35	PHTF2	57157
ENSG00000006606	94.1782	82.2585	93.768	85.2584	70.3015	65.0721	89.2767	116.353	100.62	126.719	114.872	95.462	80.2002	67.6468	72.4086	81.7512	79.4402	92.3074	110.19	108.417	93.3635	CCL26	10344
ENSG00000006607	441.324	499.879	510.628	1000.31	894.069	900.283	544.588	566.68	532.312	498.285	535.281	490.181	834.082	866.399	822.002	543.215	407.271	465.881	491.794	536.572	529.715	FARP2	9855
ENSG00000006611	2.19019	2.10919	1.01922	2.53243	5.78953	0	5.57979	4.30935	5.40967	4.29556	2.3685	4.29043	0.802002	2.6018	4.93695	4.30269	2.23775	0	1.15989	1.83758	9.82774	USH1C	10083
ENSG00000006625	818.036	766.692	777.663	389.15	374.665	396.153	546.82	683.032	646.997	814.009	734.234	739.026	405.813	373.792	402.361	740.063	813.423	903.526	626.341	759.838	758.701	GGCT	79017
ENSG00000006634	170.835	139.207	195.69	1496.66	1463.92	1566.02	319.164	319.969	322.416	166.453	156.321	190.924	1362.6	1222.85	1360.95	103.265	98.4611	130.316	100.911	121.28	117.933	DBF4	10926
ENSG00000006638	176.31	168.735	144.729	186.556	181.13	146.591	123.871	121.739	138.488	191.153	144.478	148.02	138.746	140.497	146.463	157.048	132.027	89.0495	170.504	159.869	163.14	TBXA2R	6915
ENSG00000006652	878.267	828.913	884.681	1391.99	1440.77	1432.3	270.062	273.644	295.368	324.315	283.035	315.346	1442.8	1404.97	1486.84	534.61	528.11	589.681	370.005	354.652	357.73	IFRD1	3475
ENSG00000006659	0	0	0	0	0	0	0	2.15468	0	0	0	0	0	0	0	0	0	0	0	0	0	LGALS14	56891
ENSG00000006695	108.414	107.569	113.133	334.281	373.011	358.969	117.176	137.899	141.733	48.3251	61.5809	63.2838	373.733	383.332	364.511	66.6918	58.1816	73.8459	75.3929	66.1527	77.6391	COX10	1352
ENSG00000006704	84.3224	91.7499	81.5374	329.216	343.237	305.338	126.103	134.667	144.979	104.167	80.5289	82.5907	388.169	408.482	411.412	135.535	151.048	121.629	142.667	168.138	132.674	GTF2IRD1	9569
ENSG00000006712	1137.8	1090.45	987.622	1032.39	1119.86	1062.61	1085.83	999.77	1137.11	1122.22	1173.59	1135.89	1025.76	1114.44	992.327	986.393	1031.6	1060.99	1388.39	1121.84	1273.67	PAF1	54623
ENSG00000006715	1461.95	1463.78	1522.71	943.752	954.446	989.668	1523.28	1581.53	1652.11	1459.42	1534.79	1629.29	939.144	917.568	938.02	1687.73	1726.43	1832.03	1490.46	1364.4	1515.44	VPS41	27072
ENSG00000006740	432.563	398.637	359.784	346.943	315.943	339.662	357.107	336.13	342.973	373.714	410.934	379.703	356.891	366.854	324.193	421.664	434.124	420.27	485.994	451.125	408.834	ARHGAP44	9912
ENSG00000006744	2979.76	2961.31	2883.37	2206.59	2326.57	2211.74	2828.95	2569.45	2833.59	3129.32	3278	2903.55	2142.15	2313	2100.67	2517.08	2564.46	2562.89	3314.97	2972.28	3213.67	ELAC2	60528
ENSG00000006747	4.38038	7.38217	1.01922	0	1.65415	2.86031	0	0	0	0	2.3685	4.29043	2.40601	0.867266	0	1.07567	2.23775	2.17194	1.15989	0	0.982774	SCIN	85477
ENSG00000006756	244.206	190.882	224.228	159.543	163.761	168.758	257.786	265.025	299.696	263.103	286.588	252.063	164.41	171.719	159.628	300.113	242.796	272.578	273.734	278.393	267.314	ARSD	414
ENSG00000006757	12.0461	12.6552	15.2883	6.75314	12.4061	5.00555	16.7394	12.9281	9.73741	30.0689	18.948	9.65346	10.426	6.07086	9.8739	10.7567	22.3775	13.0316	23.1978	15.6194	19.6555	PNPLA4	8228
ENSG00000006788	0	0	0	0	0	0.715078	1.11596	0	0	1.07389	0	1.07261	0	0	0	0	0	0	1.15989	0	0	MYH13	8735
ENSG00000006831	1307.54	1171.66	1176.18	1351.47	1380.39	1360.79	821.345	792.921	891.514	963.28	945.031	899.917	1247.11	1258.4	1189.8	962.728	845.87	994.748	1084.5	1030.88	1107.59	ADIPOR2	79602
ENSG00000006837	4.38038	4.21839	8.15374	3.37657	9.92491	5.00555	6.69575	8.61871	6.49161	9.66501	9.47399	11.7987	4.81201	2.6018	6.5826	2.15135	5.59438	11.9457	5.79946	7.3503	3.93109	CDKL3	51265
ENSG00000007001	0	0	1.01922	0	0	0	1.11596	0	0	0	0	1.07261	0	0	0	0	0	0	0	1.83758	0.982774	UPP2	151531
ENSG00000007038	137.982	188.773	157.979	82.726	105.039	78.6586	186.365	154.059	157.962	170.749	207.244	180.198	89.0222	98.0011	82.2825	174.259	164.475	155.294	173.984	191.108	182.796	PRSS21	10942
ENSG00000007047	260.633	250.994	208.94	401.812	400.305	365.405	287.917	284.417	286.713	255.586	252.245	271.369	397.793	477.864	353.815	276.448	302.097	317.103	307.371	284.824	258.469	MARK4	57787
ENSG00000007062	0	0	0	0.844143	0	0	0	0	0	2.14778	0	2.14521	0.802002	0	0	3.22702	3.35663	0	0	1.83758	0	PROM1	8842
ENSG00000007080	1818.95	1922.53	1784.65	851.74	1006.55	883.837	1949.58	1689.27	1678.08	2389.41	2376.79	2081.93	994.482	1043.32	945.426	1970.63	2055.38	1953.66	2340.66	2415.49	2249.57	CCDC124	115098
ENSG00000007129	0	0	0	0	0	0	0	0	1.08193	0	0	0	0	0.867266	0	0	0	0	0	0	0	CEACAM21	90273
ENSG00000007168	1706.16	1695.79	1867.21	3904.16	3985.68	4122.43	1469.72	1545.98	1507.13	1349.88	1448.34	1540.26	3377.23	3167.26	3533.21	1605.98	1500.41	1709.32	1573.97	1424.12	1419.13	PAFAH1B1	5048
ENSG00000007171	0	0	0	0	0	0	0	0	0	0	0	0	0	0	0	0	0	0	0	0	0.982774	NOS2	4843
ENSG00000007174	0	0	0	0	0.827076	0	0	0	0	0	0	0	0	0	0.822825	0	0	0	0	0	4.91387	DNAH9	1770
ENSG00000007202	4595.02	4535.82	4689.42	3024.56	2885.67	2993.32	4722.74	4525.9	4904.41	5141.79	5519.78	4784.9	2923.3	3005.08	2950.65	5112.68	4714.94	4876	5945.6	5295.89	5573.31	KIAA0100	9703
ENSG00000007216	0	0	0	0.844143	0	0	0	0	0	0	0	0	0	0	0	0	0	0	0	0	0	SLC13A2	9058
ENSG00000007237	0	1.0546	2.03844	0	0	0	1.11596	0	2.16387	0	0	2.14521	0	0	0.822825	0	2.23775	0	1.15989	0	0.982774	GAS7	8522
ENSG00000007255	96.3684	94.9137	80.5182	42.2071	59.5495	51.4856	82.5809	113.121	83.309	122.424	75.7919	102.97	44.1101	54.6378	46.901	66.6918	86.1535	60.8143	82.3523	70.7467	86.4841	TRAPPC6A	79090
ENSG00000007264	3.28529	2.10919	2.03844	2.53243	1.65415	7.86586	1.11596	3.23201	2.16387	5.36945	5.92124	6.43564	2.40601	2.6018	4.93695	3.22702	3.35663	3.25791	6.95935	4.59394	0	MATK	4145
ENSG00000007306	0	0	0	0	0	0	0	0	0	0	0	0	0	0	0	0	0	0	0	0	0	CEACAM7	1087
ENSG00000007312	0	0	0	0	0	0	0	0	0	0	0	0	0	0	0	0	0	0	0	0	0	CD79B	974
ENSG00000007314	3.28529	3.16379	3.05765	0.844143	1.65415	0	1.11596	1.07734	2.16387	2.14778	4.737	0	0.802002	0	0	0	0	0	2.31978	2.75636	4.91387	SCN4A	6329
ENSG00000007341	291.295	337.471	317.996	332.592	348.199	337.517	349.295	319.969	318.089	328.61	338.695	342.162	376.139	365.986	329.953	323.778	387.131	377.917	289.973	356.49	264.366	ST7L	54879
ENSG00000007350	2.19019	3.16379	1.01922	0	0	0	2.23192	3.23201	2.16387	1.07389	0	0	3.20801	0	0	2.15135	1.11888	0	0	0.918788	0	TKTL1	8277
ENSG00000007372	5.47548	1.0546	6.11531	29.545	15.7144	27.888	8.92767	4.30935	5.40967	4.29556	9.47399	1.07261	16.842	19.0799	19.7478	4.30269	6.71326	4.34388	9.27913	1.83758	2.94832	PAX6	5080
ENSG00000007376	54.7548	42.1839	45.8648	187.4	170.378	155.172	34.5947	40.9389	43.2774	64.4334	71.0549	39.6864	190.074	197.737	171.148	44.1026	45.8739	39.0949	70.7534	53.2897	45.2076	RPUSD1	113000
ENSG00000007384	343.86	365.945	346.534	229.607	232.408	229.54	464.239	412.621	366.776	444.591	447.646	427.97	241.403	267.118	243.556	403.378	434.124	336.65	445.398	410.698	446.179	RHBDF1	64285
ENSG00000007392	129.221	176.118	127.402	198.374	164.588	178.054	174.09	149.75	152.553	164.305	138.557	130.858	131.528	152.639	132.475	125.854	133.146	145.52	131.068	146.087	173.951	LUC7L	55692
ENSG00000007402	0	0	0	0	0	0	0	0	0	0	0	0	0.802002	0	0	0	0	0	0	0	0	CACNA2D2	9254
ENSG00000007516	14.2362	17.9281	14.269	8.44143	2.48123	9.29602	23.4351	7.54137	16.229	13.9606	23.685	15.0165	6.41601	7.8054	7.40542	23.6648	15.6643	11.9457	13.9187	28.4824	16.7072	BAIAP3	8938
ENSG00000007520	730.429	740.327	652.299	481.161	526.847	454.79	746.576	645.326	606.965	841.93	839.632	752.97	510.875	574.13	509.329	712.096	758.598	678.731	861.799	941.758	871.72	TSR3	115939
ENSG00000007541	375.618	354.344	356.726	255.775	268.8	248.132	398.397	377.068	399.234	432.778	491.463	407.591	291.127	320.021	278.938	456.086	450.907	357.284	547.469	500.739	472.714	PIGQ	9091
ENSG00000007545	12.0461	11.6006	10.1922	102.141	114.964	102.971	47.9862	47.4029	54.0967	19.33	27.2377	23.5973	94.6362	140.497	121.778	20.4378	21.2586	20.6334	41.7561	48.6958	36.3626	CRAMP1	57585
ENSG00000007866	177.405	177.172	149.825	301.359	315.943	273.875	157.35	130.358	168.782	162.157	145.663	125.495	282.305	309.614	283.052	129.081	129.79	125.972	187.902	166.301	151.347	TEAD3	7005
ENSG00000007908	0	0	0	0	0.827076	0	0	0	0	0	1.18425	0	0	0.867266	0	0	1.11888	0	0	0	0	SELE	6401
ENSG00000007923	1553.94	1515.46	1478.88	1181.8	1258.81	1179.88	1312.37	1236.78	1266.95	1481.97	1475.57	1313.94	1156.49	1203.77	1140.44	1267.14	1283.35	1248.86	1751.44	1544.48	1646.15	DNAJC11	55735
ENSG00000007933	52.5646	43.2385	41.7879	43.0513	34.7372	46.4801	83.6969	64.6403	58.4245	67.6551	68.6864	89.0264	28.8721	39.8942	44.4325	64.5404	57.0627	67.3301	61.4742	80.8533	41.2765	FMO3	2328
ENSG00000007944	3.28529	10.546	15.2883	55.7134	64.5119	56.4912	8.92767	23.7014	23.8026	13.9606	4.737	9.65346	20.852	34.6907	34.5586	12.9081	5.59438	10.8597	8.11924	7.3503	9.82774	MYLIP	29116
ENSG00000007952	1.0951	1.0546	1.01922	0	2.48123	0	1.11596	1.07734	0	1.07389	2.3685	7.50825	0.802002	0	4.11412	1.07567	1.11888	1.08597	1.15989	0	0.982774	NOX1	27035
ENSG00000007968	31.7578	34.8017	22.4228	194.153	223.311	205.942	95.9724	72.1817	94.1283	64.4334	60.3967	45.0495	182.856	196.869	181.844	45.1783	53.7061	59.7283	88.1517	61.5588	61.9147	E2F2	1870
ENSG00000008018	4464.7	4069.69	3710.97	2852.36	2831.91	3061.25	4612.26	4460.18	4923.88	4858.28	4696.73	4260.39	2843.9	3040.64	2796.78	4185.45	4358.02	4491.57	4387.87	4533.3	4870.63	PSMB1	5689
ENSG00000008056	1.0951	2.10919	1.01922	0.844143	0.827076	2.14523	0	1.07734	0	0	0	2.14521	0	0	0	0	1.11888	1.08597	2.31978	2.75636	1.96555	SYN1	6853
ENSG00000008083	58.0401	56.9482	48.9224	296.294	325.041	279.596	114.944	91.5738	119.013	49.399	65.1337	63.2838	359.297	356.446	352.169	94.6593	87.2723	58.6423	110.19	103.823	100.243	JARID2	3720
ENSG00000008086	25.1872	41.1293	33.6342	69.2197	76.9181	100.826	42.4064	31.2428	29.2122	19.33	21.3165	22.5247	72.9822	96.2666	77.3455	32.2702	24.6153	28.2352	15.0786	48.6958	38.3282	CDKL5	6792
ENSG00000008118	22.997	10.546	10.1922	9.28557	4.96246	8.58094	8.92767	8.61871	10.8193	19.33	10.6582	20.3795	9.62402	6.07086	5.75977	15.0594	21.2586	17.3755	11.5989	8.26909	7.86219	CAMK1G	57172
ENSG00000008128	3.28529	3.16379	1.01922	7.59728	4.96246	0.715078	8.92767	8.61871	4.32774	8.59112	15.3952	6.43564	7.21802	11.2745	2.46847	3.22702	3.35663	1.08597	8.11924	10.1067	10.8105	CDK11A	728642
ENSG00000008130	1078.67	1017.69	976.41	858.493	911.438	863.814	937.405	937.284	816.861	1063.15	928.451	863.448	839.696	895.886	867.257	936.912	792.164	844.884	1139.01	1061.2	1067.29	NADK	65220
ENSG00000008196	0	0	0	0	0	0	0	0	0	0	0	0	0	0.867266	1.64565	0	0	0	0	0	0	TFAP2B	7021
ENSG00000008197	1.0951	2.10919	6.11531	3.37657	0.827076	4.29047	3.34788	1.07734	1.08193	4.29556	1.18425	0	3.20801	1.73453	3.2913	1.07567	1.11888	3.25791	2.31978	7.3503	6.87942	TFAP2D	83741
ENSG00000008226	2.19019	0	0	0	0	0.715078	1.11596	1.07734	0	0	0	0	0	0	0.822825	1.07567	0	0	0	0	0	DLEC1	9940
ENSG00000008256	780.803	759.309	733.837	1606.4	1534.23	1523.83	602.618	643.171	601.556	546.61	523.438	495.544	1550.27	1707.65	1590.52	584.091	615.382	646.152	850.2	784.645	711.528	CYTH3	9265
ENSG00000008277	1.0951	0	3.05765	0.844143	0.827076	0	0	2.15468	0	0	0	1.07261	3.20801	0	0	0	1.11888	1.08597	1.15989	0	2.94832	ADAM22	53616
ENSG00000008282	2515.43	2355.97	3531.59	2521.45	2411.75	2552.11	2292.18	3223.4	2555.53	2650.36	2473.9	3429.12	2688.31	1802.18	2499.74	3187.22	2953.83	3647.77	2018.21	2656.22	2507.06	SYPL1	6856
ENSG00000008283	2561.43	2460.37	2275.91	1598.81	1659.11	1561.73	2302.22	2135.28	2207.15	2835.07	2743.9	2470.21	1576.74	1644.34	1538.68	2486.96	2480.55	2266.42	2670.07	2711.34	2725.23	CYB561	1534
ENSG00000008294	3945.63	4184.64	4434.62	3200.14	3118.08	3111.3	3515.27	3494.89	3871.16	3694.18	4223.03	4265.76	3042.79	3150.78	3048.57	4364.01	4228.23	4790.21	4166.33	3965.49	3941.91	SPAG9	9043
ENSG00000008300	32.8529	28.4741	32.615	31.2333	34.7372	20.7373	20.0873	43.0935	24.8845	32.2167	47.37	28.9604	44.1101	39.8942	45.2554	32.2702	34.6852	24.9773	33.6368	23.8885	38.3282	CELSR3	1951
ENSG00000008311	174.12	152.916	160.017	86.1026	84.3618	112.267	123.871	143.286	187.175	141.754	194.217	155.528	90.6262	86.7266	84.751	180.713	183.496	205.248	133.387	138.737	162.158	AASS	10157
ENSG00000008323	0	0	0	0	0	0	0	1.07734	0	0	0	0	0	0	0	0	0	0	0	0	0	PLEKHG6	55200
ENSG00000008324	41.6136	40.0747	51.9801	200.906	195.19	200.937	69.1894	75.4137	76.8174	52.6206	29.6062	33.2508	179.648	196.869	148.931	27.9675	41.3984	40.1809	41.7561	51.4521	41.2765	SS18L2	51188
ENSG00000008382	371.237	325.87	310.861	216.945	219.175	189.496	420.716	389.996	339.727	441.369	441.725	387.211	256.641	239.365	226.277	368.956	408.39	276.922	400.162	429.993	450.11	MPND	84954
ENSG00000008394	3284.19	3265.03	3703.84	2210.81	2259.57	2391.22	3184.95	3474.42	3654.77	3567.46	3343.13	3808.83	2272.07	2174.24	2389.48	3901.47	3867.96	4173.38	3179.26	3407.78	3204.83	MGST1	4257
ENSG00000008405	249.682	249.939	241.555	328.372	359.778	341.092	198.641	207.926	182.847	210.483	204.875	199.505	369.723	339.101	343.118	209.756	205.873	221.538	216.9	189.27	210.314	CRY1	1407
ENSG00000008438	0	0	0	0	0	0	0	0	0	0	0	0	0	0	0	0	0	0	0	0	0	PGLYRP1	8993
ENSG00000008441	5077.96	5587.25	5606.72	5012.52	5010.43	4806.75	6645.53	6384.31	6054.51	7524.75	7287.87	6661.96	5013.31	5096.06	5041.45	6471.25	6261.23	6293.19	7124.05	6859.67	6858.78	NFIX	4784
ENSG00000008513	300.056	297.396	282.323	1497.51	1479.64	1489.51	735.417	677.646	775.747	429.556	566.071	435.478	1396.29	1464.81	1424.31	541.064	519.159	574.478	548.629	517.278	558.215	ST3GAL1	6482
ENSG00000008516	2.19019	4.21839	2.03844	3.37657	3.3083	5.00555	0	4.30935	3.2458	2.14778	5.92124	4.29043	4.01001	1.73453	0.822825	2.15135	7.83213	5.42985	6.95935	2.75636	2.94832	MMP25	64386
ENSG00000008517	2907.48	2875.88	2629.58	1511.02	1577.23	1523.83	3226.24	2959.45	3125.71	3831.64	3434.32	3046.2	1558.29	1657.35	1589.7	2870.97	3161.94	3064.61	3588.7	3473.02	3469.19	IL32	9235
ENSG00000008710	399.71	452.422	421.956	389.994	420.155	325.361	650.604	669.027	610.211	687.29	746.077	667.161	750.674	771	679.653	793.847	689.228	642.894	767.848	800.264	795.064	PKD1	5310
ENSG00000008735	2.19019	5.27298	9.17296	6.75314	1.65415	2.14523	10.0436	19.3921	10.8193	13.9606	11.8425	7.50825	8.02002	3.46907	6.5826	5.37837	13.4265	9.77372	11.5989	10.1067	3.93109	MAPK8IP2	23542
ENSG00000008838	855.27	814.148	872.45	522.524	564.066	517.717	930.709	869.412	898.006	981.536	998.322	992.161	518.895	503.882	506.037	874.523	911.884	859.002	1130.89	946.352	964.101	MED24	9862
ENSG00000008853	508.124	497.769	487.186	957.258	965.198	920.306	407.325	380.3	405.725	397.339	457.12	372.195	834.082	869.868	814.597	448.556	363.635	332.307	482.515	497.983	439.3	RHOBTB2	23221
ENSG00000008869	151.123	168.735	147.787	393.37	404.44	366.835	177.437	164.833	166.618	167.527	187.111	173.762	415.437	439.704	478.061	140.913	148.811	173.755	136.867	139.656	149.382	HEATR5B	54497
ENSG00000008952	1187.08	1257.08	1636.86	2090.94	1927.09	2063.72	1292.28	1538.44	1369.73	1105.03	1100.17	1559.57	2159.79	1659.95	2000.29	1458.61	1418.74	1728.86	1232.96	1212.8	1245.17	SEC62	7095
ENSG00000008988	43784.1	41656.6	37547	21024.2	21043.3	21747	43095	40994.9	43814	46958	46593.1	41548.5	20846.4	24001.6	20359.2	40518.5	43146.1	43249.8	49421.8	43813.3	45704.9	RPS20	6224
ENSG00000009307	25867.3	25846	27811.4	16999.3	16596.9	17651	28002.7	27742.5	28802.2	27749.3	29622.8	30079.1	16874.1	16740	17425	29695	29180.3	32704	27229.6	25872.2	26787.5	CSDE1	7812
ENSG00000009335	4878.65	5146.43	5343.76	4051.04	3955.08	4096.68	4987.22	5210.01	5126.21	5846.26	5935.46	5775.99	3742.14	3776.94	3758.66	5696.77	5294.52	5928.31	4968.97	5108.46	5246.05	UBE3C	9690
ENSG00000009413	106.224	102.296	110.075	363.825	361.432	382.567	110.48	123.894	111.439	77.3201	105.398	85.8085	405.011	382.464	431.16	114.021	109.65	127.058	81.1924	112.092	89.4324	REV3L	5980
ENSG00000009694	249.682	288.959	346.534	201.75	155.49	187.35	290.149	283.34	329.99	287.803	306.72	306.766	209.322	192.533	205.706	337.762	322.236	421.356	346.807	305.038	313.505	TENM1	10178
ENSG00000009709	0	0	0	0	0	0	0	0	0	0	0	0	0.802002	0	0	1.07567	0	0	1.15989	0	0	PAX7	5081
ENSG00000009724	1.0951	0	1.01922	0	0	0	0	0	1.08193	0	0	0	0	0	0	0	1.11888	0	0	0	0	MASP2	10747
ENSG00000009765	1.0951	4.21839	1.01922	1.68829	2.48123	0	1.11596	1.07734	1.08193	2.14778	1.18425	1.07261	2.40601	0	0	4.30269	10.0699	0	0	0	1.96555	IYD	389434
ENSG00000009780	76.6567	61.1666	70.326	249.022	248.95	246.702	97.0884	109.889	82.227	81.6157	74.6077	55.7755	237.393	243.702	273.178	83.9025	70.4892	55.3844	63.794	56.9649	74.6908	FAM76A	199870
ENSG00000009790	0	0	3.05765	0.844143	0	1.43016	0	0	0	2.14778	1.18425	0	0	0	0	1.07567	0	0	0	2.75636	0	TRAF3IP3	80342
ENSG00000009830	824.607	719.235	713.452	590.056	663.315	609.247	790.099	775.684	784.403	908.511	911.872	808.745	577.441	613.157	572.686	786.317	775.381	766.694	868.759	798.427	903.169	POMT2	29954
ENSG00000009844	1237.46	1394.18	1570.61	1384.39	1323.32	1348.64	1167.29	1373.61	1309.14	1151.21	1171.22	1532.75	1294.43	1140.46	1247.4	1348.89	1219.58	1456.28	1000.99	1224.74	1136.09	VTA1	51534
ENSG00000009950	0	0	0	0	0.827076	0	0	0	0	0	0	1.07261	0	0	0	0	0	0	0	0	0	MLXIPL	51085
ENSG00000009954	1494.81	1449.02	1447.29	2702.94	2709.5	2647.93	1128.23	1087.03	1264.78	955.763	1094.25	979.29	2732.42	2866.32	2596.84	1055.24	1117.76	1272.76	1449.86	1270.68	1325.76	BAZ1B	9031
ENSG00000010017	857.46	787.783	1013.1	980.894	999.935	996.104	746.576	740.131	824.434	746.354	839.632	869.884	1055.43	901.09	1099.29	955.198	964.471	1161.99	759.729	717.573	713.494	RANBP9	10048
ENSG00000010030	1.0951	1.0546	1.01922	2.53243	1.65415	0	0	1.07734	0	1.07389	0	0	0	0	0	1.07567	0	1.08597	2.31978	0	0	ETV7	51513
ENSG00000010072	134.697	106.514	117.21	519.992	502.035	515.571	177.437	163.755	166.618	139.606	130.267	124.422	398.595	433.633	439.388	103.265	115.244	130.316	160.065	111.173	126.778	SPRTN	83932
ENSG00000010165	394.234	387.037	363.861	1006.22	988.356	968.931	274.526	284.417	328.908	251.29	242.771	223.102	891.024	981.745	890.296	190.394	180.139	169.411	314.331	218.672	253.556	METTL13	51603
ENSG00000010219	113.89	110.733	107.018	87.7908	105.039	86.5244	116.06	104.502	126.586	167.527	119.609	84.7359	89.0222	116.214	99.5618	110.794	146.573	105.339	131.068	178.245	132.674	DYRK4	8798
ENSG00000010244	2027.02	2118.68	2367.64	2541.71	2625.14	2747.33	1750.94	1958.6	1781.95	1832.06	1833.22	2116.25	2377.94	2033.74	2281.69	1981.39	2019.57	2086.15	1942.82	1938.64	1994.05	ZNF207	7756
ENSG00000010256	4408.85	4154.06	3866.91	2538.34	2451.45	2414.1	4441.52	4382.61	4298.53	5013.99	4819.89	4384.82	2609.71	2644.29	2587.78	4578.07	4482.22	4021.34	5073.36	4598.53	4887.33	UQCRC1	7384
ENSG00000010270	1251.69	1210.68	1308.68	1147.19	1144.67	1205.62	1012.17	1093.5	1117.64	1047.04	1017.27	1116.58	1150.87	1131.78	1160.18	1186.47	1137.9	1260.81	1122.77	995.047	1109.55	STARD3NL	83930
ENSG00000010278	1136.71	1218.06	1186.37	707.392	679.857	677.894	1237.6	1258.33	1222.59	1368.14	1419.91	1310.73	777.942	684.273	737.251	1287.58	1302.37	1241.26	1321.12	1344.19	1400.45	CD9	928
ENSG00000010282	3.28529	0	0	0	0	0	0	1.07734	0	0	0	0	0	0	0	0	1.11888	0	0	1.83758	0	HHATL	57467
ENSG00000010292	6184	6221.06	6057.21	5139.14	5160.96	5040.59	6037.34	5776.69	6065.32	6573.28	6835.48	6017.32	4858.53	5186.25	4703.27	6298.07	5717.46	5759.98	7494.06	6769.63	6955.09	NCAPD2	9918
ENSG00000010295	188.356	199.319	209.959	238.892	262.183	245.272	198.641	207.926	226.124	198.67	229.744	213.449	224.561	198.604	215.58	182.865	204.754	169.411	237.778	232.453	260.435	IFFO1	25900
ENSG00000010310	2.19019	4.21839	4.07687	0.844143	1.65415	2.86031	3.34788	2.15468	4.32774	6.44334	5.92124	3.21782	3.20801	1.73453	4.93695	4.30269	2.23775	2.17194	4.63957	1.83758	3.93109	GIPR	2696
ENSG00000010318	65.7057	49.566	68.2876	42.2071	41.3538	37.8991	59.1458	68.9496	54.0967	66.5812	63.9494	49.3399	49.7241	42.496	43.6097	80.6755	64.8948	55.3844	64.9539	67.0715	60.932	PHF7	51533
ENSG00000010319	4.38038	1.0546	4.07687	2.53243	4.96246	0.715078	10.0436	4.30935	2.16387	2.14778	4.737	2.14521	6.41601	4.33633	3.2913	5.37837	1.11888	5.42985	2.31978	6.43152	4.91387	SEMA3G	56920
ENSG00000010322	348.24	335.362	295.573	287.853	367.222	314.634	252.207	281.185	324.58	331.832	399.092	309.983	312.781	348.641	317.61	260.313	289.789	276.922	408.282	301.362	313.505	NISCH	11188
ENSG00000010327	0	2.10919	0	0	0.827076	0.715078	1.11596	0	0	2.14778	0	0	0	0	0	2.15135	0	1.08597	1.15989	0	1.96555	STAB1	23166
ENSG00000010361	56.945	68.5488	57.0762	54.8693	34.7372	51.4856	78.1171	57.0989	54.0967	77.3201	90.0029	70.792	38.4961	43.3633	42.7869	93.5836	61.5382	68.4161	69.5935	89.1224	98.2774	FUZ	80199
ENSG00000010379	1.0951	1.0546	0	0.844143	1.65415	2.14523	7.81171	5.38669	7.57354	10.7389	7.10549	7.50825	0	1.73453	0	2.15135	7.83213	6.51582	8.11924	6.43152	3.93109	SLC6A13	6540
ENSG00000010404	1282.36	1384.69	1613.42	1168.29	1080.16	1156.28	1334.69	1648.33	1384.88	1393.91	1475.57	1820.21	1146.86	914.966	1157.71	1792.07	1568.66	1944.97	1386.07	1420.45	1401.44	IDS	3423
ENSG00000010438	0	0	0	0	0	0	0	0	0	0	0	0	0	0	0	0	0	0	0	0	0	PRSS3	5646
ENSG00000010539	15.3313	11.6006	18.3459	217.789	220.829	213.093	104.9	133.59	121.177	28.995	35.5275	43.9769	184.46	211.613	169.502	18.2865	19.0209	22.8054	23.1978	23.8885	32.4315	ZNF200	7752
ENSG00000010610	9.85586	17.9281	14.269	4.22071	11.5791	7.86586	23.4351	11.8507	16.229	11.8128	9.47399	9.65346	8.82202	10.4072	5.75977	11.8324	14.5454	16.2895	15.0786	14.7006	14.7416	CD4	920
ENSG00000010626	146.743	150.807	134.537	87.7908	78.5722	82.9491	142.843	132.513	126.586	175.044	153.952	160.891	83.4082	88.4612	100.385	140.913	142.097	133.574	167.024	127.712	165.106	LRRC23	10233
ENSG00000010671	0	3.16379	1.01922	0	3.3083	0	1.11596	0	2.16387	0	1.18425	0	0	0	0	2.15135	2.23775	0	0	0	0	BTK	695
ENSG00000010704	648.297	687.597	716.51	336.813	380.455	343.237	680.735	667.95	664.308	721.654	787.526	784.075	371.327	370.323	352.992	808.907	806.71	792.758	687.816	733.193	701.7	HFE	3077
ENSG00000010803	998.727	912.226	997.814	755.508	787.376	705.782	1037.84	970.682	984.56	1125.44	1147.54	971.782	766.714	796.15	803.9	940.139	1070.76	1033.84	1126.25	1107.14	1034.86	SCMH1	22955
ENSG00000010810	607.778	534.68	522.859	635.639	687.3	597.09	408.441	423.394	504.181	452.108	487.911	463.366	701.752	758.858	695.287	455.01	447.55	453.935	613.582	588.024	536.594	FYN	2534
ENSG00000010818	93.0831	97.0229	116.191	532.654	427.598	529.873	443.036	434.167	490.116	220.148	223.823	214.521	489.221	476.996	548.824	226.967	258.46	281.266	196.022	143.331	209.331	HIVEP2	3097
ENSG00000010932	0	0	0	0	0	0	0	0	0	2.14778	0	0	0	0	0	0	0	0	0	0	0	FMO1	2326
ENSG00000011007	1662.36	1593.5	1572.65	2358.53	2319.12	2343.31	1708.53	1631.09	1674.83	1660.23	1732.56	1500.58	1988.16	2069.3	1962.44	1461.84	1450.06	1556.19	1866.27	1752.13	1648.11	ELOA	6924
ENSG00000011009	688.815	685.488	574.839	710.768	757.602	714.363	728.721	694.883	715.159	809.713	792.263	684.323	734.634	760.593	654.146	722.853	690.347	609.229	866.439	723.086	726.27	LYPLA2	11313
ENSG00000011021	216.829	238.339	252.766	178.958	181.957	184.49	233.235	215.468	225.042	245.921	270.009	255.28	213.332	253.242	250.962	256.01	227.132	238.913	271.415	264.611	282.056	CLCN6	1185
ENSG00000011028	7078.7	7299.92	6929.66	3056.64	3199.13	2857.45	7190.12	6627.78	6762.09	8476.22	8964.76	7898.68	3876.07	4057.94	3584.22	8384.88	8746.26	7410.65	9584.18	8771.67	8715.24	MRC2	9902
ENSG00000011052	0	0	0	0	0	0	0	0	0	0	0	0	0	0	0	0	0	0	0	0	0	NME1-NME2	654364
ENSG00000011083	0	1.0546	3.05765	0	0.827076	1.43016	1.11596	2.15468	2.16387	1.07389	2.3685	0	0.802002	2.6018	0.822825	0	3.35663	0	4.63957	2.75636	0	SLC6A7	6534
ENSG00000011105	923.166	895.352	839.835	519.992	543.389	493.404	810.186	903.887	819.024	999.792	981.742	904.207	478.795	491.74	488.758	888.506	891.744	819.907	1010.27	990.453	993.584	TSPAN9	10867
ENSG00000011114	109.51	123.388	144.729	791.806	804.745	777.29	257.786	304.887	282.385	106.315	136.189	135.148	745.862	749.318	769.341	105.416	106.293	147.692	139.187	127.712	131.692	BTBD7	55727
ENSG00000011132	176.31	210.919	250.728	210.192	213.386	205.942	210.916	201.462	192.584	259.882	189.48	209.158	243.007	228.091	216.403	233.421	255.104	207.42	285.333	248.073	234.883	APBA3	9546
ENSG00000011143	247.492	198.264	183.459	171.361	215.867	208.803	142.843	136.822	139.57	140.68	198.954	154.455	194.084	236.764	192.541	160.275	139.86	163.981	197.182	192.945	184.761	MKS1	54903
ENSG00000011198	278.154	250.994	254.804	381.552	385.417	426.902	196.409	225.164	236.944	238.404	262.903	211.304	392.981	404.146	410.59	215.135	250.628	253.031	259.816	203.971	228.004	ABHD5	51099
ENSG00000011201	0	0	0	0	0	0	0	0	0	0	0	0	0	0	0	0	0	0	0	0	0	ANOS1	3730
ENSG00000011243	503.744	513.588	498.397	538.563	592.187	500.555	483.21	423.394	456.576	476.807	541.202	451.567	574.233	681.671	559.521	409.832	479.998	385.519	600.824	523.709	485.49	AKAP8L	26993
ENSG00000011258	42.7087	29.5287	33.6342	167.14	139.776	178.054	49.1022	60.3309	50.8509	36.5123	28.422	41.8317	151.578	133.559	148.108	38.7242	29.0908	40.1809	31.3171	25.7261	36.3626	MBTD1	54799
ENSG00000011260	836.653	766.692	783.778	1119.33	1191.82	1217.78	521.153	505.272	588.572	543.389	585.019	627.475	1073.88	1125.71	1119.86	561.502	646.71	633.12	595.024	656.015	643.717	UTP18	51096
ENSG00000011275	735.904	675.996	651.28	1950.81	1896.49	1918.55	676.271	599	637.259	474.66	442.909	422.607	1969.72	2151.69	1950.92	555.048	531.466	533.211	737.691	701.954	717.425	RNF216	54476
ENSG00000011295	638.441	591.629	577.896	530.122	530.156	602.811	456.427	419.085	502.018	461.773	509.227	508.416	526.113	575.865	589.965	499.113	549.368	603.799	436.119	541.166	477.628	TTC19	54902
ENSG00000011304	6616.57	6959.28	6498.53	7810.01	8074.74	7774.33	7453.49	7117.97	7052.05	7469.98	7716.57	7264.76	7982.32	8078.59	7790.51	6759.53	6660.67	6623.33	8607.55	8285.63	8413.53	PTBP1	5725
ENSG00000011332	75.5616	87.5315	80.5182	136.751	141.43	125.854	83.6969	80.8004	82.227	74.0984	90.0029	85.8085	93.8342	98.8684	102.853	92.5079	87.2723	72.7599	111.35	79.9346	85.5013	DPF1	8193
ENSG00000011347	48.1842	68.5488	74.4029	28.7009	45.4892	37.1841	62.4937	47.4029	51.9329	56.9162	84.0817	53.6303	55.3381	52.036	35.3815	65.6161	78.3213	64.0722	73.0732	65.2339	78.6219	SYT7	9066
ENSG00000011376	433.658	479.841	502.474	454.993	466.471	429.762	401.745	353.367	384.087	419.891	461.857	386.138	405.813	414.553	354.637	376.486	383.775	407.239	484.835	475.013	450.11	LARS2	23395
ENSG00000011405	911.12	1101	1472.77	1282.25	1120.69	1260.68	791.215	912.505	875.285	850.521	869.239	1080.11	1257.54	1086.68	1271.26	1282.2	1015.94	1278.19	832.802	909.6	881.548	PIK3C2A	5286
ENSG00000011422	1519.99	1318.25	1237.33	907.453	973.469	933.177	1507.66	1452.25	1562.31	1746.15	1697.03	1501.65	943.154	1021.64	962.705	1612.43	1632.44	1454.11	1562.37	1491.19	1485.95	PLAUR	5329
ENSG00000011426	17942	19050.2	20551.5	17290.6	17016.3	17517.3	18909.9	18626.1	19660.9	18670.7	19990.1	20954.4	15941.4	15832.8	15949.6	19512.7	19757.1	22089.7	19434	19115.4	19306.6	ANLN	54443
ENSG00000011451	1920.8	2265.27	2145.45	1402.12	1607.01	1399.41	2478.54	2366.91	2166.03	2649.29	2747.46	2477.72	1583.95	1721.52	1432.54	2531.06	2368.66	2217.55	2632.95	2570.77	2627.94	WIZ	58525
ENSG00000011454	540.977	520.971	519.801	527.589	529.329	525.582	430.76	396.46	446.839	359.753	394.355	372.195	523.707	574.998	536.482	416.286	386.012	422.442	454.677	399.673	455.024	RABGAP1	2844
ENSG00000011454	540.977	520.971	519.801	527.589	529.329	525.582	430.76	396.46	446.839	359.753	394.355	372.195	523.707	574.998	536.482	416.286	386.012	422.442	454.677	399.673	455.024	RABGAP1	23637
ENSG00000011465	6990	6806.37	7228.29	3538.65	3521.69	3724.84	7122.05	7070.57	7642.79	7469.98	7741.44	7872.93	3633.07	3758.73	3891.96	7584.57	7819.83	8211.01	7344.43	6859.67	7019.95	DCN	1634
ENSG00000011478	646.106	571.591	513.686	319.086	294.439	267.439	497.718	509.581	521.492	628.226	583.835	537.376	303.157	321.756	327.484	615.285	646.71	496.288	655.339	573.324	553.302	QPCTL	54814
ENSG00000011485	2192.38	2229.42	2075.13	1325.3	1367.98	1257.11	2053.36	1967.22	2015.64	2432.36	2389.81	2142	1322.5	1371.15	1200.5	2240.63	2318.31	2127.41	2718.79	2409.06	2523.76	PPP5C	5536
ENSG00000011523	62.4204	56.9482	54.0185	264.217	285.341	291.752	64.7256	72.1817	77.8993	60.1379	47.37	61.1386	264.661	289.667	296.217	45.1783	45.8739	56.4704	56.8347	79.9346	58.9664	CEP68	23177
ENSG00000011566	59.1352	76.9855	93.768	389.994	376.32	366.835	92.6246	109.889	102.784	57.9901	63.9494	87.9537	413.031	410.217	423.755	90.3566	86.1535	107.511	61.4742	108.417	93.3635	MAP4K3	8491
ENSG00000011590	0	0	0	1.68829	0	0.715078	1.11596	0	0	1.07389	2.3685	1.07261	1.604	0	0	0	0	0	0	0	0	ZBTB32	27033
ENSG00000011600	0	0	0	0	0	0	0	0	0	0	0	0	0	0	0	0	0	0	0	0	0	TYROBP	7305
ENSG00000011638	311.007	268.922	261.939	156.166	168.724	180.2	255.555	240.246	220.715	293.172	297.246	266.006	189.272	178.657	182.667	252.783	285.313	276.922	245.897	237.047	303.677	TMEM159	57146
ENSG00000011677	374.523	376.491	417.879	262.528	272.935	268.154	408.441	391.074	415.463	499.359	444.093	411.881	267.869	287.065	286.343	457.161	401.677	468.053	455.837	417.13	411.782	GABRA3	2556
ENSG00000012048	401.9	371.218	436.225	438.11	401.132	424.756	210.916	239.169	260.746	281.359	285.404	298.185	430.675	494.342	469.01	274.297	264.055	310.587	344.488	286.662	301.712	BRCA1	672
ENSG00000012061	2466.16	2284.26	2157.68	1823.35	1804.68	1741.22	2515.37	2348.6	2496.02	2857.62	2697.72	2453.05	1782.85	1929.67	1826.67	2419.19	2502.93	2097.01	2709.51	2656.22	2729.16	ERCC1	2067
ENSG00000012124	52.5646	31.6379	43.8264	17.727	28.9477	19.3071	46.8703	34.4748	63.8341	47.2512	67.5022	47.1947	24.0601	34.6907	26.3304	46.254	31.3285	40.1809	59.1545	50.5333	44.2248	CD22	933
ENSG00000012171	79.942	93.8591	67.2684	21.9477	33.083	35.7539	56.9139	62.4856	67.0799	59.064	67.5022	78.3003	28.8721	28.6198	33.7358	68.8431	76.0836	67.3301	90.4715	96.4727	90.4152	SEMA3B	7869
ENSG00000012174	519.075	583.192	614.588	550.381	561.585	549.895	468.703	563.448	461.986	593.861	596.861	629.62	563.005	468.324	558.698	694.885	559.438	699.364	477.875	512.684	568.043	MBTPS2	51360
ENSG00000012211	22.997	17.9281	16.3075	78.5053	86.0159	68.6475	37.9426	38.7842	46.5232	47.2512	16.5795	26.8152	82.6062	81.523	74.8771	19.3621	25.7342	28.2352	25.5176	23.8885	26.5349	PRICKLE3	4007
ENSG00000012223	10.951	8.43677	6.11531	7.59728	12.4061	8.58094	5.57979	3.23201	6.49161	16.1084	4.737	11.7987	9.62402	13.009	12.3424	7.52972	11.1888	6.51582	4.63957	3.67515	5.89664	LTF	4057
ENSG00000012232	2857.1	2879.05	2883.37	2858.27	2902.21	2931.11	2886.98	2771.99	2800.05	3424.64	3368	3103.05	2462.95	2574.05	2481.64	2750.5	2821.81	2561.8	3384.56	3251.59	3164.53	EXTL3	2137
ENSG00000012504	3.28529	1.0546	4.07687	5.06486	3.3083	5.00555	4.46383	5.38669	1.08193	1.07389	0	0	0.802002	4.33633	3.2913	3.22702	1.11888	3.25791	2.31978	3.67515	0.982774	NR1H4	9971
ENSG00000012660	3019.18	3173.28	3710.97	3825.65	3893.87	4167.48	2941.67	3616.62	3252.3	3056.29	2897.86	3802.39	3807.1	3240.11	3906.77	3696.01	3580.4	4175.55	3135.19	3627.37	3121.29	ELOVL5	60481
ENSG00000012779	0	0	0	0	0	0	0	0	0	0	0	0	0	0	0	0	0	0	0	0	0	ALOX5	240
ENSG00000012817	0	0	0	0	0	0	0	0	0	0	0	0	0	0	0	0	0	0	0	0	0	KDM5D	8284
ENSG00000012822	327.434	349.071	333.284	226.23	257.221	225.965	355.991	392.151	339.727	347.941	389.618	349.67	214.134	258.445	237.796	358.199	386.012	335.565	421.041	353.733	373.454	CALCOCO1	57658
ENSG00000012963	1613.08	1736.92	1811.15	1525.37	1462.27	1590.33	1302.32	1357.45	1382.71	1516.33	1595.18	1542.41	1402.7	1331.25	1384.81	1474.75	1486.99	1538.82	1565.85	1578.48	1589.15	UBR7	55148
ENSG00000012983	984.491	1088.34	1373.91	986.803	940.386	1035.43	1013.29	1186.15	1108.98	1055.63	1101.35	1396.53	957.59	847.319	963.528	1383.32	1305.73	1574.66	960.39	1050.17	951.325	MAP4K5	11183
ENSG00000013016	247.492	248.885	223.209	147.725	168.724	155.887	255.555	268.257	241.271	285.655	261.719	308.911	137.944	138.763	139.88	266.767	251.747	280.18	302.732	200.296	249.625	EHD3	30845
ENSG00000013275	4320.15	4536.87	3893.41	2640.48	2677.25	2655.08	4602.21	4319.05	4630.68	4813.18	4699.1	4361.22	2616.93	2943.5	2568.86	4464.05	4370.33	4115.82	5301.86	4653.66	4673.09	PSMC4	5704
ENSG00000013288	1499.19	1633.57	1536.98	772.391	870.084	742.251	1657.2	1522.28	1603.43	1710.71	1927.96	1726.9	953.58	1047.66	895.233	1780.24	1969.22	1718	2007.77	1786.12	1694.3	MAN2B2	23324
ENSG00000013293	0	0	0	0	0	0	0	1.07734	2.16387	0	0	0	0	0	0	1.07567	3.35663	0	1.15989	1.83758	1.96555	SLC7A14	57709
ENSG00000013297	1.0951	4.21839	2.03844	0.844143	1.65415	2.14523	0	8.61871	3.2458	1.07389	2.3685	4.29043	0.802002	0.867266	1.64565	2.15135	1.11888	3.25791	0	0	1.96555	CLDN11	101928583
ENSG00000013297	1.0951	4.21839	2.03844	0.844143	1.65415	2.14523	0	8.61871	3.2458	1.07389	2.3685	4.29043	0.802002	0.867266	1.64565	2.15135	1.11888	3.25791	0	0	1.96555	CLDN11	5010
ENSG00000013306	2403.73	2349.64	2153.61	1150.57	1219.94	1169.87	2621.39	2419.7	2472.22	3117.5	2882.46	2421.95	1210.22	1245.39	1123.98	2574.09	2546.56	2136.1	2965.84	2875.81	2892.3	SLC25A39	51629
ENSG00000013364	3094.74	3009.82	2804.89	2042.83	2175.21	1971.47	3459.47	3274.03	3300.98	3775.8	3809.73	3333.66	2134.93	2310.4	2027.44	3172.16	3226.84	2638.91	3777.77	3609	3818.08	MVP	9961
ENSG00000013374	1249.5	1223.33	1217.96	1072.91	1070.24	1050.45	1057.93	1062.26	1088.43	1116.85	1190.17	1106.93	1042.6	1075.41	965.996	1159.58	1067.41	1184.79	1232.96	1037.31	1243.21	NUB1	51667
ENSG00000013375	1067.72	970.229	1076.29	1203.75	1275.35	1315.03	801.258	814.468	893.678	810.787	824.237	819.471	1176.54	1138.72	1184.87	837.95	737.339	903.526	889.637	892.143	814.719	PGM3	5238
ENSG00000013392	16.4264	10.546	9.17296	51.4927	66.9932	55.061	24.5511	19.3921	29.2122	5.36945	10.6582	11.7987	48.1201	57.2396	63.3575	13.9838	12.3076	10.8597	10.439	1.83758	18.6727	RWDD2A	112611
ENSG00000013441	143.458	122.333	107.018	474.408	447.448	491.974	555.747	535.437	618.867	227.665	184.743	234.901	392.179	390.27	352.169	203.302	206.992	229.14	204.141	184.676	225.055	CLK1	1195
ENSG00000013503	159.884	162.408	166.132	617.068	607.901	630.699	97.0884	86.1871	108.193	109.537	105.398	98.6798	609.521	604.485	663.197	98.962	93.9856	82.5337	121.789	138.737	104.174	POLR3B	55703
ENSG00000013523	118.27	145.534	139.633	111.427	113.309	107.262	122.755	107.734	131.996	129.941	126.715	116.914	109.874	117.948	83.9281	134.459	138.741	92.3074	128.748	121.28	155.278	ANGEL1	23357
ENSG00000013561	985.586	1083.07	1197.58	1298.29	1274.52	1335.05	575.835	622.702	636.177	694.807	702.26	808.745	1232.68	1162.14	1344.5	820.739	846.989	912.214	655.339	783.726	785.236	RNF14	9604
ENSG00000013563	987.776	930.154	796.009	434.733	517.75	479.817	969.768	881.263	914.235	1112.55	1126.22	895.627	507.667	456.182	475.593	951.971	1064.05	908.956	1060.14	1082.33	1006.36	DNASE1L1	1774
ENSG00000013573	275.964	300.56	256.843	333.436	306.018	353.964	234.351	253.174	238.026	253.438	284.22	245.627	384.961	353.845	335.713	257.086	242.796	250.859	248.217	260.936	283.039	DDX11	1663
ENSG00000013583	611.063	571.591	587.069	433.045	406.921	426.902	598.154	606.541	587.49	655.073	646.6	594.224	416.239	446.642	459.136	571.183	597.48	645.066	705.214	588.024	661.407	HEBP1	50865
ENSG00000013588	12.0461	6.32758	19.3651	35.454	38.0455	33.6087	30.1309	22.6241	37.8677	26.8473	16.5795	23.5973	45.7141	49.4342	52.6608	22.5891	10.0699	24.9773	11.5989	16.5382	21.621	GPRC5A	9052
ENSG00000013619	66.8008	67.4942	81.5374	384.929	398.651	381.852	128.335	158.369	166.618	96.6501	111.319	107.261	356.089	344.305	300.331	108.643	109.65	108.597	142.667	115.767	111.053	MAMLD1	10046
ENSG00000013725	0	0	0	0.844143	0	0	0	0	0	0	2.3685	0	0	0	0	0	0	0	0	0	1.96555	CD6	923
ENSG00000013810	1904.37	1683.14	1694.96	2208.28	2272.81	2205.3	1608.1	1455.48	1522.28	1474.45	1607.03	1364.36	2008.21	2293.92	1913.07	1158.5	1233	1036.01	2022.85	1937.72	1914.44	TACC3	10460
ENSG00000014123	338.385	412.347	451.513	685.444	624.442	730.095	271.178	287.649	337.564	249.143	299.615	367.904	640.799	602.75	678.008	266.767	283.076	394.207	285.333	319.738	266.332	UFL1	23376
ENSG00000014138	1126.85	1053.54	1011.06	1364.98	1438.29	1370.09	814.65	718.585	835.253	885.96	910.687	867.739	1199.79	1255.8	1278.67	718.55	722.794	677.645	1055.5	953.702	1004.39	POLA2	23649
ENSG00000014164	84.3224	108.623	110.075	635.639	595.495	556.331	369.382	266.103	254.255	148.197	137.373	130.858	536.539	633.104	549.647	91.4323	108.531	97.7372	118.309	158.032	131.692	ZC3H3	23144
ENSG00000014216	3855.83	3853.5	3626.38	2417.62	2648.3	2316.85	4414.73	4191.92	4052.93	5107.42	4873.18	4237.87	2367.51	2448.29	2312.14	4351.1	4165.58	3622.79	4999.13	4834.66	4731.07	CAPN1	823
ENSG00000014257	2.19019	3.16379	3.05765	0.844143	2.48123	0	3.34788	4.30935	3.2458	3.22167	5.92124	4.29043	0.802002	1.73453	0.822825	0	4.4755	2.17194	2.31978	0.918788	1.96555	ACPP	55
ENSG00000014641	6140.2	5802.39	5799.35	3357.16	3256.2	3444.53	5952.52	6010.47	6070.73	6296.22	6217.31	6142.82	3494.32	3405.75	3439.41	6033.45	6266.83	6668.94	6111.47	5996.01	5933.99	MDH1	4190
ENSG00000014824	1846.33	1973.15	2379.87	1610.62	1502.8	1651.12	1445.17	1738.82	1528.77	1663.46	1752.69	2181.68	1634.48	1385.89	1716.41	2193.3	2015.1	2364.16	1476.54	1687.81	1627.47	SLC30A9	10463
ENSG00000014914	181.786	234.12	225.247	129.154	148.047	140.155	249.975	213.313	196.912	233.034	223.823	224.175	115.488	159.577	130.829	251.708	238.321	203.076	270.255	244.398	236.848	MTMR11	10903
ENSG00000014919	859.65	936.482	999.852	765.637	745.196	776.575	879.375	878.031	815.779	890.255	933.188	928.877	691.326	646.981	669.779	862.69	859.297	923.074	868.759	923.382	937.566	COX15	1355
ENSG00000015133	0	2.10919	1.01922	2.53243	4.96246	5.72062	5.57979	3.23201	3.2458	0	0	1.07261	2.40601	3.46907	0.822825	2.15135	3.35663	2.17194	0	1.83758	1.96555	CCDC88C	440193
ENSG00000015153	116.08	141.316	192.632	189.932	148.047	216.669	127.219	155.137	121.177	139.606	158.689	159.818	206.916	158.71	192.541	191.47	175.664	155.294	155.425	107.498	106.14	YAF2	10138
ENSG00000015171	1203.51	1445.85	1728.59	1430.82	1407.68	1439.45	1038.96	1154.91	1184.72	1108.25	1199.64	1520.96	1493.33	1411.04	1504.12	1489.81	1399.71	1649.59	1284	1244.96	1212.74	ZMYND11	10771
ENSG00000015285	3.28529	6.32758	2.03844	0.844143	4.13538	2.14523	3.34788	4.30935	4.32774	4.29556	3.55275	7.50825	4.81201	2.6018	3.2913	5.37837	3.35663	5.42985	2.31978	2.75636	4.91387	WAS	7454
ENSG00000015413	0	0	1.01922	0	0	0	0	0	0	0	0	0	0	0	0	0	0	0	0	0	0	DPEP1	1800
ENSG00000015475	623.109	684.433	632.934	386.617	448.275	430.477	678.503	544.056	628.604	694.807	757.919	684.323	402.605	375.526	417.995	671.22	664.612	692.848	692.455	678.066	697.769	BID	637
ENSG00000015479	0	1.0546	1.01922	2.53243	0	0.715078	0	0	0	3.22167	1.18425	3.21782	3.20801	0.867266	2.46847	2.15135	2.23775	1.08597	1.15989	0	0	MATR3	9782
ENSG00000015520	2.19019	2.10919	1.01922	1.68829	0	0	2.23192	5.38669	4.32774	2.14778	1.18425	5.36303	0	0.867266	1.64565	4.30269	8.95101	3.25791	6.95935	0.918788	0	NPC1L1	29881
ENSG00000015532	534.407	520.971	523.878	644.081	672.413	559.191	545.704	498.808	395.988	520.837	477.252	485.891	629.571	605.352	551.293	532.458	471.047	395.293	569.507	463.988	552.319	XYLT2	64132
ENSG00000015568	9.85586	3.16379	6.11531	23.636	22.3311	22.1674	5.57979	6.46403	5.40967	1.07389	4.737	4.29043	15.238	27.7525	20.5706	1.07567	8.95101	8.68775	4.63957	6.43152	7.86219	RGPD5	84220
ENSG00000015592	1.0951	0	0	1.68829	1.65415	0	1.11596	2.15468	0	0	1.18425	1.07261	0	0	0	0	0	0	2.31978	0	0	STMN4	81551
ENSG00000015676	3218.49	3172.23	3037.27	2712.23	2653.26	2508.49	2863.55	2811.85	2949.35	3097.1	3031.68	2844.55	2558.39	2571.44	2424.04	2656.91	2568.94	2465.15	3593.34	3301.21	3584.18	NUDCD3	23386
ENSG00000016082	0	0	0	0	0	0	0	0	0	0	0	0	0	0	0	0	0	0	0	0	0	ISL1	3670
ENSG00000016391	0	0	0	0	0	0	0	0	0	0	0	1.07261	0	0	0	0	0	0	0	0	0	CHDH	55349
ENSG00000016402	0	0	0	0	0	0	0	0	0	0	0	0	0.802002	0	0	0	0	1.08597	0	0	0	IL20RA	53832
ENSG00000016490	0	0	0	0	0	0	0	0	0	0	0	1.07261	0	0	0	0	0	0	1.15989	0	0	CLCA1	1179
ENSG00000016602	0	0	0	0	0	0	0	0	0	0	0	0	0	0	0	0	0	0	1.15989	0	0	CLCA4	22802
ENSG00000016864	785.184	731.89	773.586	563.887	556.622	582.074	568.023	568.835	638.341	652.925	716.471	599.587	582.253	574.13	575.155	628.193	662.375	687.419	683.176	595.375	624.061	GLT8D1	55830
ENSG00000017260	6432.59	6453.08	6914.37	4264.61	4119.67	4230.4	6719.19	6890.66	7122.37	7023.24	7215.63	7277.64	4184.85	4006.77	4337.11	7426.45	7285	8410.83	6363.16	6414.98	6558.05	ATP2C1	27032
ENSG00000017427	1.0951	2.10919	2.03844	4.22071	2.48123	1.43016	0	6.46403	2.16387	2.14778	3.55275	6.43564	4.81201	2.6018	0	4.30269	4.4755	1.08597	5.79946	0	0.982774	IGF1	3479
ENSG00000017483	0	0	2.03844	1.68829	0	0.715078	2.23192	0	1.08193	4.29556	1.18425	4.29043	0	1.73453	0.822825	0	2.23775	0	1.15989	3.67515	3.93109	SLC38A5	92745
ENSG00000017797	1659.07	1607.2	1577.75	1560.82	1434.98	1473.78	1237.6	1228.17	1313.47	1404.65	1447.15	1398.68	1496.54	1544.6	1579	1568.33	1365.03	1635.47	1533.38	1492.11	1389.64	RALBP1	10928
ENSG00000018189	141.267	128.661	134.537	122.401	96.7679	142.301	172.974	166.987	150.389	162.157	149.215	155.528	160.4	177.79	154.691	137.686	159.999	191.131	172.824	161.707	155.278	RUFY3	22902
ENSG00000018236	0	0	0	0	0	0	0	0	0	0	0	1.07261	0	0	0.822825	1.07567	0	0	0	0	1.96555	CNTN1	1272
ENSG00000018280	8.76076	6.32758	4.07687	1.68829	3.3083	2.86031	8.92767	8.61871	8.65548	6.44334	3.55275	1.07261	2.40601	2.6018	1.64565	3.22702	11.1888	4.34388	3.47967	4.59394	4.91387	SLC11A1	6556
ENSG00000018408	1112.62	1199.08	1437.1	1506.79	1389.49	1526.69	1114.84	1247.56	1133.87	1165.17	1224.51	1437.29	1351.37	1136.12	1334.62	1382.24	1348.25	1458.46	1259.64	1207.29	1128.22	WWTR1	25937
ENSG00000018510	1264.84	1238.1	1592.02	1537.18	1412.65	1636.1	1244.29	1492.11	1408.68	1251.08	1232.8	1515.59	1608.82	1334.72	1628.37	1514.55	1370.62	1706.06	1405.79	1327.65	1311.02	AGPS	8540
ENSG00000018607	0	0	0	0	0	0	0	0	0	0	0	0	0	0	0	0	0	0	0	0	0	ZNF806	NA
ENSG00000018610	510.315	487.224	503.493	376.488	351.507	395.438	406.209	427.703	453.331	461.773	444.093	445.132	405.813	385.066	376.854	439.95	454.264	503.89	429.16	477.77	496.301	CXorf56	63932
ENSG00000018625	1.0951	1.0546	2.03844	0	1.65415	1.43016	5.57979	7.54137	1.08193	0	0	1.07261	0.802002	2.6018	0.822825	3.22702	0	0	4.63957	0	2.94832	ATP1A2	477
ENSG00000018699	395.33	380.709	401.572	470.187	463.163	480.532	359.339	300.577	373.267	302.837	378.96	318.564	415.437	457.917	464.073	324.853	294.264	350.768	395.523	375.784	382.299	TTC27	55622
ENSG00000018869	1.0951	0	3.05765	2.53243	4.13538	0.715078	2.23192	4.30935	1.08193	2.14778	4.737	2.14521	3.20801	2.6018	0.822825	1.07567	1.11888	1.08597	0	0	0	ZNF582	147948
ENSG00000019102	0	0	0	0.844143	0	1.43016	2.23192	3.23201	4.32774	2.14778	0	0	0	0	0.822825	1.07567	0	1.08597	2.31978	2.75636	2.94832	VSIG2	23584
ENSG00000019144	740.285	755.091	736.894	1435.89	1520.17	1448.75	889.419	916.815	842.827	666.886	643.047	650	1464.46	1512.51	1388.93	580.864	560.557	477.827	966.189	938.083	932.652	PHLDB1	23187
ENSG00000019169	0	0	5.09609	0	0	0.715078	0	0	2.16387	0	1.18425	0	0.802002	0	0	1.07567	1.11888	0	3.47967	0	0	MARCO	8685
ENSG00000019186	29.5676	33.7471	49.9417	59.09	53.7599	62.2118	26.783	24.7788	22.7206	25.7734	35.5275	23.5973	57.7441	47.6996	60.889	33.3459	25.7342	26.0633	30.1572	16.5382	29.4832	CYP24A1	1591
ENSG00000019485	60.2303	75.9309	72.3644	113.115	130.678	111.552	85.9288	63.563	64.9161	115.98	85.2659	80.4455	104.26	124.019	100.385	76.3728	83.9157	83.6196	92.7913	65.2339	73.708	PRDM11	56981
ENSG00000019505	0	1.0546	1.01922	0	1.65415	2.14523	1.11596	2.15468	2.16387	3.22167	2.3685	3.21782	0.802002	0	0.822825	0	3.35663	1.08597	0	0.918788	1.96555	SYT13	57586
ENSG00000019549	140.172	117.06	134.537	2240.35	2142.95	2264.65	3129.15	3209.39	3317.21	1013.75	1164.12	1297.85	2284.9	1932.27	2136.05	1325.23	1500.41	1476.92	2079.69	1838.49	1741.48	SNAI2	6591
ENSG00000019582	4.38038	3.16379	1.01922	0	0	0	3.34788	0	2.16387	3.22167	1.18425	0	0.802002	0	0	5.37837	1.11888	4.34388	2.31978	0	0.982774	CD74	972
ENSG00000019991	7.66567	3.16379	8.15374	4.22071	6.61661	4.29047	12.2755	8.61871	9.73741	9.66501	13.0267	17.1617	2.40601	4.33633	4.93695	17.2108	15.6643	14.1176	9.27913	17.457	15.7244	HGF	3082
ENSG00000019995	222.304	204.592	236.458	691.353	715.421	672.888	231.003	228.396	227.206	211.556	171.716	183.416	750.674	675.6	798.963	254.935	242.796	274.75	156.585	143.331	166.089	ZRANB1	54764
ENSG00000020129	1573.65	1621.97	1532.9	1164.07	1265.43	1219.92	1628.18	1576.15	1517.95	2309.94	1983.62	1843.81	1077.89	1116.17	1086.95	1706.02	1673.84	1496.47	1906.86	1839.41	1822.06	NCDN	23154
ENSG00000020181	1592.27	1691.57	1694.96	893.103	987.529	916.73	1870.35	1899.35	1808.99	2192.88	2214.55	2140.92	1041	1154.33	1009.61	2136.29	2015.1	1921.08	2170.16	2202.33	2224.02	ADGRA2	25960
ENSG00000020219	0	0	0	0	0	0	0	0	0	0	0	0	0	0	0	0	0	0	0	0	0	CCT8L1P	NA
ENSG00000020256	98.5586	93.8591	123.325	318.242	277.898	245.987	100.436	98.0378	90.8825	60.1379	86.4502	79.3729	303.959	305.278	297.04	103.265	114.125	97.7372	117.149	98.3103	110.071	ZFP64	55734
ENSG00000020426	507.029	484.06	519.801	410.253	396.997	361.114	478.746	467.565	473.887	459.625	519.885	565.264	403.407	411.951	388.373	572.258	580.697	622.26	431.48	512.684	454.041	MNAT1	4331
ENSG00000020577	227.78	215.138	241.555	733.56	762.564	690.765	390.585	346.903	402.48	292.098	274.746	215.594	711.376	705.955	710.921	234.497	273.006	254.117	208.78	233.372	222.107	SAMD4A	23034
ENSG00000020633	2.19019	9.49137	6.11531	11.818	18.1957	17.877	6.69575	10.7734	5.40967	8.59112	14.211	9.65346	13.634	8.67266	4.93695	8.60539	4.4755	11.9457	6.95935	0.918788	4.91387	RUNX3	864
ENSG00000020922	997.632	1134.75	1095.66	703.171	742.714	789.446	1038.96	1109.66	1072.2	1003.01	1078.85	1056.52	765.11	750.185	714.212	1043.4	1083.07	1188.05	994.027	985.86	965.084	MRE11	4361
ENSG00000021300	1.0951	0	3.05765	1.68829	0	0	2.23192	3.23201	1.08193	2.14778	1.18425	3.21782	0.802002	0.867266	0	2.15135	3.35663	2.17194	2.31978	8.26909	0	PLEKHB1	58473
ENSG00000021355	776.423	700.252	734.856	629.73	596.322	677.894	667.343	736.899	727.06	803.27	783.973	717.574	554.985	575.865	575.977	674.447	753.004	784.07	702.894	746.056	720.373	SERPINB1	1992
ENSG00000021461	0	0	0	0	0	0	0	1.07734	1.08193	0	0	0	0	0	0	0	0	1.08597	0	0	0	CYP3A43	64816
ENSG00000021488	3.28529	0	1.01922	0	0.827076	0	3.34788	0	1.08193	1.07389	0	1.07261	0	0	0	2.15135	0	0	0	0	2.94832	SLC7A9	11136
ENSG00000021574	136.887	144.48	209.959	425.448	453.238	439.773	87.0448	108.811	106.03	128.867	99.4769	151.238	425.061	330.428	446.794	139.838	155.524	174.841	129.908	130.468	125.795	SPAST	6683
ENSG00000021645	15.3313	13.7098	21.4036	41.363	48.7975	44.3348	29.0149	18.3148	38.9496	22.5517	23.685	15.0165	40.1001	36.4252	61.7119	20.4378	14.5454	18.4615	19.7182	19.2945	20.6382	NRXN3	9369
ENSG00000021762	376.713	431.33	368.957	454.149	517.75	455.505	331.44	310.273	294.286	341.497	318.563	304.62	492.429	529.9	478.061	343.14	317.761	300.814	455.837	419.886	441.265	OSBPL5	114879
ENSG00000021776	716.193	777.238	879.585	936.154	940.386	981.802	768.895	679.8	720.568	773.201	747.261	864.521	935.134	925.373	965.173	795.998	784.332	880.721	753.929	752.487	808.823	AQR	9716
ENSG00000021826	212.449	189.827	232.382	155.322	159.626	158.032	224.308	252.097	238.026	258.808	262.903	233.828	151.578	156.975	151.4	232.345	230.489	237.827	237.778	260.936	246.676	CPS1	1373
ENSG00000021852	0	0	1.01922	0	0	0	0	0	0	0	0	0	0	0	0	0	0	0	0	0	0	C8B	732
ENSG00000022267	1386.39	1311.92	1512.52	909.142	975.95	1027.57	1524.4	1535.21	1595.85	1576.47	1544.26	1667.9	1021.75	989.551	1044.99	1685.58	1680.55	1644.16	1463.78	1410.34	1456.47	FHL1	2273
ENSG00000022277	2701.6	2428.74	2445.1	1612.31	1590.47	1622.51	2635.89	2536.05	2662.64	3101.4	2676.4	2529.21	1504.56	1615.72	1519.76	2536.44	2627.12	2658.45	2929.89	2880.4	3061.34	RTFDC1	51507
ENSG00000022355	0	0	0	0	0	0	0	0	0	0	0	0	0	0	0	0	0	0	0	0	0	GABRA1	2554
ENSG00000022556	13.1411	11.6006	9.17296	9.28557	9.09784	8.58094	10.0436	20.4694	9.73741	8.59112	3.55275	7.50825	6.41601	8.67266	4.93695	6.45404	4.4755	8.68775	11.5989	6.43152	11.7933	NLRP2	55655
ENSG00000022567	274.869	247.83	264.997	530.122	512.787	456.935	185.249	196.076	151.471	231.96	201.322	209.158	441.101	447.509	455.022	235.573	226.013	191.131	260.976	228.778	253.556	SLC45A4	57210
ENSG00000022840	2318.32	2199.89	2124.05	1539.72	1535.05	1476.64	2288.83	2136.36	2243.93	2390.48	2563.9	2294.31	1589.57	1683.36	1506.59	2335.29	2323.91	2319.63	2619.03	2330.05	2424.5	RNF10	9921
ENSG00000022976	20.8068	13.7098	16.3075	120.712	119.926	93.6752	40.1745	53.8669	44.3593	32.2167	17.7637	21.4521	123.508	124.019	118.487	11.8324	24.6153	26.0633	35.9566	22.9697	26.5349	ZNF839	55778
ENSG00000023041	946.163	957.574	887.738	801.936	789.031	765.134	777.823	778.916	866.63	866.63	916.609	881.683	661.652	693.813	665.665	846.555	930.905	988.232	767.848	858.148	859.927	ZDHHC6	64429
ENSG00000023171	96.3684	91.7499	70.326	514.083	474.742	476.242	123.871	107.734	139.57	94.5024	85.2659	82.5907	527.717	574.13	565.281	95.7349	113.007	115.113	112.509	114.848	102.208	GRAMD1B	57476
ENSG00000023191	7194.78	7446.51	7171.21	4360	4586.14	4025.89	8158.77	7640.48	7348.5	9816.43	9038.19	8044.55	4658.03	4841.08	4238.37	8157.91	8266.26	6755.82	9616.66	9183.29	9146.68	RNH1	6050
ENSG00000023228	5067.01	4842.71	4757.71	3176.51	3197.48	3304.38	4620.07	4321.2	4928.21	4916.27	5113.59	4873.92	3210.41	3293.88	3117.68	4967.46	4858.16	5158.35	5356.38	4953.19	4951.21	NDUFS1	4719
ENSG00000023287	548.643	629.594	831.682	1234.98	1161.21	1203.48	511.109	671.182	562.606	466.068	451.199	628.548	1255.93	1093.62	1253.98	709.945	647.829	768.866	550.948	703.792	588.681	RB1CC1	9821
ENSG00000023318	1332.73	1328.79	1478.88	951.349	896.551	979.657	1262.15	1387.61	1385.96	1323.03	1335.83	1514.52	935.134	911.497	993.972	1541.44	1596.64	1750.58	1147.13	1332.24	1187.19	ERP44	23071
ENSG00000023330	567.26	570.537	614.588	869.467	849.407	832.351	545.704	531.128	593.982	565.94	621.731	525.577	851.726	939.249	805.545	601.302	560.557	585.337	552.108	505.333	575.905	ALAS1	211
ENSG00000023445	76.6567	65.385	97.8449	138.439	105.866	120.848	106.016	132.513	103.866	111.685	81.7132	122.277	97.0422	75.4522	97.9162	95.7349	90.629	109.683	40.5962	51.4521	59.9492	BIRC3	330
ENSG00000023516	711.812	777.238	974.372	1213.03	1147.98	1179.16	498.833	580.685	482.543	565.94	640.679	718.646	1142.85	1027.71	1239.17	711.02	646.71	832.938	583.425	624.776	661.407	AKAP11	11215
ENSG00000023572	206.973	268.922	311.881	292.918	286.168	315.349	227.656	287.649	231.534	272.768	213.165	308.911	311.177	280.994	315.965	256.01	267.411	320.361	194.862	244.398	228.986	GLRX2	51022
ENSG00000023608	293.486	273.14	316.977	292.918	288.65	266.724	257.786	245.633	282.385	287.803	267.64	255.28	279.097	295.738	278.938	236.648	259.579	310.587	244.737	196.621	220.141	SNAPC1	6617
ENSG00000023697	577.115	606.393	600.319	471.032	416.019	517.001	564.675	605.464	609.129	575.605	587.387	596.369	492.429	490.005	510.974	583.015	591.886	663.527	588.065	567.811	575.905	DERA	51071
ENSG00000023734	5023.2	5050.46	5308.09	3909.22	4018.76	3982.27	4770.72	5057.03	4873.03	5097.76	5113.59	5663.36	3758.18	3665.93	3745.5	5382.67	5461.23	6005.41	4651.16	4736.35	4855.88	STRAP	11171
ENSG00000023839	868.411	833.131	926.469	832.325	759.256	778.72	882.723	787.534	798.468	794.679	936.741	801.237	727.416	754.522	704.338	802.452	756.36	832.938	780.607	764.432	803.909	ABCC2	1244
ENSG00000023892	2.19019	3.16379	1.01922	1.68829	3.3083	0.715078	1.11596	3.23201	1.08193	3.22167	4.737	6.43564	0	5.2036	0	5.37837	1.11888	3.25791	2.31978	8.26909	0.982774	DEF6	50619
ENSG00000023902	405.185	369.109	321.054	742.001	751.812	695.056	280.106	231.628	275.893	236.256	246.324	195.214	838.092	842.983	762.759	222.664	230.489	217.194	299.252	216.834	302.694	PLEKHO1	51177
ENSG00000023909	1109.33	1093.62	1424.87	2064.77	2094.98	2150.24	1264.38	1364.99	1322.12	1045.97	1181.88	1387.95	2126.11	1722.39	1994.53	1346.74	1218.46	1582.26	991.707	1100.71	1054.52	GCLM	2730
ENSG00000024048	386.569	361.727	437.244	725.963	748.504	830.921	352.643	336.13	397.07	294.246	292.509	353.96	773.13	729.371	748.771	338.837	371.467	389.863	336.368	322.495	335.126	UBR2	23304
ENSG00000024422	7894.54	8330.26	8392.24	5946.14	6283.3	6030.97	9901.9	9203.7	8746.36	11155.6	11020.6	10585.6	6634.96	6433.38	6259.23	9900.5	9638	8848.48	10589.8	10031.3	10307.3	EHD2	30846
ENSG00000024526	1634.98	2046.97	2477.72	3180.73	3041.99	3275.77	1294.51	1691.42	1430.32	1324.11	1117.93	1848.1	3032.37	2327.74	2987.68	1848.01	1635.8	2082.89	1202.81	1606.96	1309.05	DEPDC1	55635
ENSG00000024862	150.028	166.626	142.69	124.089	124.061	115.128	81.465	105.579	82.227	114.906	121.978	121.205	120.3	157.842	140.703	106.492	140.978	154.208	114.829	90.96	123.829	CCDC28A	25901
ENSG00000025039	159.884	130.77	134.537	114.803	122.407	137.295	121.639	115.275	137.406	139.606	138.557	136.221	112.28	106.674	111.081	166.729	117.482	172.669	100.911	107.498	146.433	RRAGD	58528
ENSG00000025156	83.2273	69.6034	70.326	215.256	220.002	225.965	92.6246	86.1871	80.0632	50.4729	62.7652	56.8482	246.215	195.135	220.517	55.935	62.6571	58.6423	39.4363	39.5079	44.2248	HSF2	3298
ENSG00000025293	283.63	272.086	337.361	1008.75	1023.92	1037.58	434.108	483.725	512.837	243.773	285.404	284.241	972.828	1022.51	977.516	278.599	245.034	310.587	328.249	328.007	324.315	PHF20	51230
ENSG00000025423	21.9019	23.2011	38.7303	18.5711	19.8498	10.7262	29.0149	22.6241	30.2942	36.5123	35.5275	48.2673	15.238	17.3453	22.2163	26.8918	23.4964	40.1809	16.2385	31.2388	26.5349	HSD17B6	8630
ENSG00000025434	40.5185	37.9655	46.884	21.1036	29.7747	18.592	43.5224	48.4802	63.8341	48.3251	42.633	40.7591	24.8621	34.6907	32.0902	38.7242	40.2795	38.0089	39.4363	60.64	42.2593	NR1H3	10062
ENSG00000025708	1.0951	3.16379	2.03844	3.37657	0.827076	4.29047	1.11596	1.07734	1.08193	6.44334	1.18425	3.21782	1.604	0.867266	0.822825	6.45404	4.4755	2.17194	3.47967	4.59394	2.94832	TYMP	1890
ENSG00000025770	1131.23	1116.82	990.679	868.623	865.122	815.904	1181.8	1064.41	1045.15	1287.59	1255.3	1022.19	840.498	882.877	806.368	1133.76	1147.97	1014.3	1448.7	1368.99	1248.12	NCAPH2	29781
ENSG00000025772	2267.94	2168.25	2169.91	1371.73	1438.29	1393.69	2333.47	2212.85	2356.45	2661.1	2542.58	2419.8	1410.72	1503.84	1412.79	2504.17	2481.67	2409.77	2777.94	2409.06	2515.9	TOMM34	10953
ENSG00000025796	1990.88	2096.54	2237.18	1359.91	1414.3	1356.5	1957.39	2094.35	2148.72	1954.48	2089.02	2423.02	1489.32	1393.7	1667.87	2371.86	2498.45	2815.92	1808.27	2003.88	1821.08	SEC63	11231
ENSG00000025800	1203.51	1021.9	994.756	1960.94	1855.96	1849.19	1950.7	1970.45	2060	1282.23	1307.41	1171.29	1885.51	1970.43	1914.71	1269.29	1271.04	1236.92	1518.3	1391.05	1432.88	KPNA6	23633
ENSG00000026025	173310	164871	163721	124083	127887	126186	199898	186595	188133	209431	204682	204762	131283	133088	126769	190688	197727	191048	201489	191935	192385	VIM	7431
ENSG00000026036	2.19019	5.27298	4.07687	2.53243	4.13538	5.00555	1.11596	2.15468	3.2458	1.07389	2.3685	1.07261	3.20801	1.73453	4.93695	6.45404	6.71326	2.17194	3.47967	0	2.94832	RTEL1-TNFRSF6B	NA
ENSG00000026103	88.7027	127.606	127.402	326.683	353.989	384.712	61.3777	54.9443	84.3909	67.6551	76.9762	112.624	286.315	280.127	295.394	102.189	102.937	89.0495	73.0732	78.097	61.9147	FAS	355
ENSG00000026297	117.175	119.169	112.114	54.0251	71.1285	61.4967	147.307	105.579	93.0464	147.123	156.321	133.003	48.9221	56.3723	65.826	117.248	126.433	121.629	169.344	135.981	178.865	RNASET2	8635
ENSG00000026508	21997.2	21928.2	24615.1	22063.4	22003.5	22474.2	24508.7	24450.2	24359.8	24733.8	25830.8	25490.5	20131.9	19557.7	20330.4	26350.8	25660.3	27819.3	25801.8	24655.7	25021.4	CD44	960
ENSG00000026559	353.716	357.508	330.226	396.747	425.117	413.315	276.758	249.942	186.093	307.133	294.878	306.766	779.546	784.009	729.023	320.551	351.327	316.017	314.331	373.028	304.66	KCNG1	3755
ENSG00000026652	275.964	230.957	249.708	276.879	274.589	275.305	266.714	197.153	226.124	180.414	190.664	179.125	267.869	251.507	260.013	197.924	184.615	192.217	234.298	202.133	225.055	AGPAT4	56895
ENSG00000026751	18.6166	6.32758	6.11531	6.75314	5.78953	3.57539	7.81171	12.9281	7.57354	10.7389	13.0267	11.7987	5.61401	4.33633	7.40542	4.30269	4.4755	9.77372	8.11924	22.9697	9.82774	SLAMF7	57823
ENSG00000026950	249.682	218.301	231.362	143.504	162.934	156.602	204.22	186.38	174.191	230.886	261.719	173.762	120.3	107.541	101.207	197.924	187.971	161.809	198.341	248.992	276.159	BTN3A1	11119
ENSG00000027001	632.965	591.629	626.819	389.15	420.155	391.148	604.85	607.619	609.129	651.852	679.759	660.726	386.565	388.535	402.361	671.22	632.165	625.518	671.577	628.451	673.2	MIPEP	4285
ENSG00000027075	20.8068	24.2557	18.3459	18.5711	25.6394	17.877	25.667	20.4694	23.8026	24.6995	8.28974	18.2343	16.842	16.4781	14.8108	25.8162	21.2586	21.7194	20.878	25.7261	15.7244	PRKCH	5583
ENSG00000027644	0	0	0	0	0	0	0	1.07734	0	1.07389	1.18425	0	0	0	0	0	0	0	0	0	3.93109	INSRR	3645
ENSG00000027697	364.667	383.873	353.668	456.681	520.231	513.426	351.527	345.826	324.58	296.394	324.484	345.379	490.825	476.129	487.935	389.394	369.229	397.465	279.534	288.499	268.297	IFNGR1	3459
ENSG00000027847	712.907	690.761	653.318	482.85	476.396	424.756	609.313	631.32	564.77	861.26	735.419	661.798	453.933	494.342	400.716	715.323	731.745	613.573	806.124	725.843	775.408	B4GALT7	11285
ENSG00000027869	0	0	0	0	1.65415	0	1.11596	0	1.08193	0	1.18425	0	0	0.867266	0.822825	1.07567	2.23775	0	0	0.918788	0	SH2D2A	9047
ENSG00000028116	532.216	490.387	615.607	565.576	606.247	639.28	436.34	506.349	453.331	395.192	431.067	569.554	623.957	593.21	591.611	528.156	539.298	635.292	415.241	481.445	428.489	VRK2	7444
ENSG00000028137	0	0	0	0	0.827076	0	0	0	0	0	0	0	0	0	0	0	0	0	0	0	0	TNFRSF1B	7133
ENSG00000028203	950.543	914.335	963.161	854.272	787.376	895.278	583.646	607.619	655.652	711.989	712.918	744.389	877.39	847.319	845.864	794.923	726.151	851.4	712.173	699.198	695.804	VEZT	55591
ENSG00000028277	2.19019	0	1.01922	4.22071	0.827076	2.86031	2.23192	9.69604	4.32774	1.07389	1.18425	2.14521	9.62402	5.2036	4.93695	4.30269	2.23775	5.42985	3.47967	2.75636	7.86219	POU2F2	5452
ENSG00000028310	925.356	941.755	907.104	909.142	895.723	857.379	676.271	625.934	662.144	808.64	793.447	721.864	858.944	1023.37	855.738	771.258	750.766	712.396	861.799	821.396	814.719	BRD9	65980
ENSG00000028528	1560.51	1518.62	1495.19	1020.57	977.604	897.423	1579.08	1400.54	1515.79	1585.06	1648.47	1630.36	945.56	1060.67	935.552	1566.18	1566.43	1641.99	1807.11	1557.35	1663.84	SNX1	6642
ENSG00000028839	106.224	98.0775	107.018	380.708	396.169	386.857	100.436	138.977	130.914	99.8718	80.5289	105.115	316.791	319.154	341.472	84.9782	73.8458	102.081	75.3929	64.3152	78.6219	TBPL1	9519
ENSG00000029153	468.701	467.186	548.339	324.151	319.251	368.98	400.629	516.045	443.593	405.931	382.512	580.28	348.069	317.419	376.854	509.869	548.249	619.003	415.241	474.095	441.265	ARNTL2	56938
ENSG00000029363	2289.84	2332.77	2938.4	2996.71	2670.63	2871.75	2085.73	2461.72	2305.6	2009.25	2202.7	2721.2	2830.26	2404.93	2820.64	2600.98	2445.86	2956.01	2318.62	2459.6	2322.29	BCLAF1	9774
ENSG00000029364	1279.07	1276.06	1394.29	1715.3	1592.95	1646.82	1475.3	1494.27	1510.38	1274.71	1305.04	1441.58	1535.03	1467.41	1630.84	1443.55	1303.49	1475.83	1306.04	1417.69	1281.54	SLC39A9	55334
ENSG00000029534	731.524	780.401	772.567	504.797	520.231	517.001	672.923	662.563	646.997	687.29	721.208	670.379	550.173	572.396	525.785	709.945	644.473	602.713	907.035	803.021	765.581	ANK1	286
ENSG00000029559	0	0	0	0	0	0	0	0	0	0	0	0	0	0	0	0	0	1.08597	0	0	0	IBSP	3381
ENSG00000029639	77.7518	74.8763	74.4029	88.635	87.6701	87.2395	79.2331	71.1043	75.7354	77.3201	54.4755	49.3399	81.8042	105.806	100.385	84.9782	59.3004	78.1898	68.4336	78.097	64.8631	TFB1M	51106
ENSG00000029725	1505.76	1531.27	1505.38	1255.24	1298.51	1328.62	1012.17	924.356	1104.66	1175.91	1140.43	1182.01	1335.33	1512.51	1409.5	1174.64	1134.54	1271.67	1307.2	1109.9	1178.35	RABEP1	9135
ENSG00000029993	1660.16	1381.52	1470.73	1364.98	1415.95	1461.62	1201.89	1261.56	1282.09	1240.34	1335.83	1243.15	1171.72	1286.16	1278.67	1280.05	1378.46	1386.78	1535.7	1470.06	1484.97	HMGB3	3149
ENSG00000030066	1794.86	1867.69	1988.49	2081.66	2092.5	2106.62	1493.15	1558.91	1636.97	1580.77	1723.08	1572.44	2019.44	2073.63	2151.69	1731.83	1651.46	1822.26	1584.41	1844.93	1761.13	NUP160	23279
ENSG00000030110	701.956	696.034	681.857	1004.53	1030.54	1014.7	524.501	545.133	560.442	576.679	548.307	441.914	848.518	883.744	766.873	422.74	393.844	373.573	509.192	482.364	491.387	BAK1	578
ENSG00000030304	7.66567	1.0546	2.03844	2.53243	2.48123	2.14523	6.69575	3.23201	5.40967	8.59112	5.92124	4.29043	0.802002	5.2036	4.11412	8.60539	7.83213	2.17194	9.27913	3.67515	3.93109	MUSK	4593
ENSG00000030419	6.57057	7.38217	10.1922	113.115	90.1513	106.547	16.7394	16.1601	18.3929	3.22167	7.10549	9.65346	108.27	87.5939	109.436	12.9081	10.0699	14.1176	11.5989	11.0255	6.87942	IKZF2	22807
ENSG00000030582	2926.1	2943.38	2906.81	1509.33	1703.78	1463.76	3253.02	2963.76	2990.47	3657.67	3607.22	3297.19	1715.48	1822.99	1685.97	3490.56	3526.7	2959.27	3773.13	3481.29	3591.06	GRN	2896
ENSG00000031003	877.172	899.571	1046.74	1015.5	973.469	1092.64	491.022	536.514	525.82	756.019	721.208	725.082	867.766	760.593	811.305	834.723	720.556	902.441	682.016	679.903	672.217	FAM13B	51306
ENSG00000031081	340.575	333.252	365.899	919.271	829.557	838.072	364.918	300.577	350.547	309.28	284.22	276.733	778.744	794.416	761.113	330.232	303.215	317.103	393.203	410.698	421.61	ARHGAP31	57514
ENSG00000031691	465.416	525.189	635.992	353.696	337.447	356.824	397.281	442.786	452.249	428.482	467.778	547.029	336.039	298.34	367.803	539.988	505.732	627.69	341.008	360.165	329.229	CENPQ	55166
ENSG00000031698	3907.3	3771.24	3764.99	3334.36	3401.76	3290.79	3930.41	3812.7	3977.19	3926.14	4191.06	3735.89	4245	4574.83	4413.63	3635.78	3818.72	3674.92	4580.41	4112.5	4177.77	SARS	6301
ENSG00000031823	716.193	722.399	659.434	1030.7	1030.54	968.931	758.852	629.166	725.978	658.295	724.76	617.821	1059.44	1147.39	1035.94	633.572	653.424	531.039	788.726	746.975	729.218	RANBP3	8498
ENSG00000032219	24.0921	23.2011	25.4804	114.803	131.505	102.971	16.7394	29.0881	23.8026	13.9606	36.7117	20.3795	117.092	119.683	120.955	19.3621	24.6153	31.4931	13.9187	29.4012	15.7244	ARID4A	5926
ENSG00000032389	662.533	663.341	639.049	541.095	502.862	453.36	656.184	539.746	636.177	673.329	678.575	650	485.211	540.307	491.226	620.664	669.088	636.378	752.769	699.198	706.614	TSSC1	7260
ENSG00000032444	2125.58	2006.9	1952.82	1039.14	1075.2	981.087	2302.22	2163.3	2098.95	2679.36	2422.97	2236.38	1166.11	1153.46	1170.88	2407.36	2361.95	1875.47	2700.23	2617.63	2619.09	PNPLA6	10908
ENSG00000032742	202.593	208.81	255.824	193.309	173.686	173.049	174.09	187.457	191.502	172.896	177.637	214.521	145.162	143.099	178.553	273.221	249.509	281.266	162.385	203.971	171.985	IFT88	8100
ENSG00000033011	1081.95	962.846	1013.1	753.819	714.594	668.598	1095.87	1075.18	1070.03	1159.8	1270.7	1163.78	636.789	659.122	668.957	1093.96	1051.74	1036.01	1236.44	1063.04	1141	ALG1	56052
ENSG00000033030	44.8989	49.566	43.8264	277.723	296.093	260.288	61.3777	89.4191	81.1451	67.6551	65.1337	48.2673	312.781	305.278	299.508	68.8431	72.727	79.2758	70.7534	59.7212	82.553	ZCCHC8	55596
ENSG00000033050	3814.22	3787.06	3671.22	2717.3	2745.07	2680.83	3973.93	3712.51	3915.52	4161.33	4266.85	3667.24	2609.71	2815.15	2590.25	3632.55	3654.25	3575.01	4311.32	3882.8	4002.84	ABCF2	10061
ENSG00000033100	1663.45	1713.72	1603.23	1597.96	1737.69	1561.73	1941.77	1895.04	1829.55	2058.65	1929.14	1801.98	1542.25	1741.47	1490.14	1867.37	1736.5	1555.11	2070.41	1990.09	1998.96	CHPF2	54480
ENSG00000033122	5.47548	2.10919	0	2.53243	0.827076	2.86031	0	2.15468	3.2458	2.14778	2.3685	4.29043	1.604	1.73453	4.93695	3.22702	2.23775	1.08597	2.31978	2.75636	0.982774	LRRC7	57554
ENSG00000033170	1302.07	1188.53	1197.58	1511.02	1484.6	1550.29	1067.97	1065.49	1087.34	967.575	973.453	990.016	1357.79	1403.24	1430.07	1046.63	1006.99	1037.1	1199.33	1101.63	1201.93	FUT8	2530
ENSG00000033178	887.027	934.372	1152.74	1130.31	1027.23	1099.79	814.65	935.13	932.628	795.753	750.814	998.597	1130.82	980.011	1153.6	1061.69	904.052	1097.91	690.135	919.707	877.617	UBA6	55236
ENSG00000033327	47.0891	31.6379	45.8648	43.8954	38.8726	50.0555	30.1309	51.7122	43.2774	17.1822	42.633	28.9604	76.1902	69.3813	75.6999	31.1945	34.6852	43.4388	37.1165	33.0764	26.5349	GAB2	9846
ENSG00000033627	670.198	609.557	743.01	595.965	565.72	614.252	709.75	768.142	855.81	744.206	862.133	844.141	488.419	526.431	487.112	622.815	638.878	660.269	832.802	736.868	777.374	ATP6V0A1	535
ENSG00000033800	62.4204	44.293	56.057	433.889	411.884	449.069	145.075	148.673	134.16	97.724	79.3447	101.898	416.239	407.615	413.881	86.0539	86.1535	114.027	105.55	90.96	117.933	PIAS1	8554
ENSG00000033867	868.411	1028.23	1281.16	1513.55	1456.48	1561.73	678.503	885.572	723.814	807.566	801.737	1059.74	1902.35	1431.86	1940.22	985.317	869.367	1028.41	669.257	805.777	704.649	SLC4A7	9497
ENSG00000034053	540.977	483.005	450.494	521.68	493.764	469.091	513.341	429.858	458.74	564.866	577.913	424.752	556.589	567.192	485.467	550.745	513.564	478.912	618.222	585.268	564.112	APBA2	321
ENSG00000034152	622.014	671.778	575.858	1586.99	1660.77	1538.85	2997.46	2982.07	2845.49	1554.99	1622.42	1431.93	1544.66	1698.11	1595.46	1533.91	1645.87	1499.72	1381.43	1253.23	1185.23	MAP2K3	5606
ENSG00000034239	0	2.10919	0	0.844143	0	1.43016	0	1.07734	0	0	2.3685	0	0.802002	0	0	0	3.35663	3.25791	0	5.51273	0	EFCAB1	79645
ENSG00000034510	39596.5	39099.2	32732.2	18989.8	18342.1	18027.8	39671.2	36522.8	38348.1	45365.4	44665.1	36567.3	18547.1	22216.8	17482.6	34554.9	39047.7	35360.2	46278.5	43625	43663.7	TMSB10	9168
ENSG00000034533	8.76076	12.6552	11.2114	215.256	247.296	259.573	56.9139	59.2536	63.8341	18.2561	27.2377	26.8152	228.571	195.135	219.694	12.9081	16.7831	18.4615	13.9187	21.1321	27.5177	ASTE1	28990
ENSG00000034677	97.4635	87.5315	117.21	1198.68	1119.03	1274.27	222.076	240.246	268.32	126.719	123.162	134.076	1191.77	1031.18	1201.32	93.5836	109.65	170.497	42.916	80.8533	61.9147	RNF19A	25897
ENSG00000034693	351.526	326.925	413.802	307.268	277.898	303.908	293.497	424.471	357.038	395.192	356.459	399.01	264.661	299.207	295.394	362.502	350.208	418.098	360.726	319.738	361.661	PEX3	8504
ENSG00000034713	1041.44	1017.69	970.295	589.212	626.097	647.146	1059.04	1143.06	1055.97	1135.1	1098.98	1114.44	665.662	614.025	653.323	1095.04	1074.12	1208.68	1032.3	1134.7	1090.88	GABARAPL2	11345
ENSG00000034971	0	0	0	0	0	0	0	0	1.08193	0	0	0	0	0	0	0	0	0	0	0	2.94832	MYOC	4653
ENSG00000035115	121.556	127.606	142.69	100.453	96.7679	94.3903	109.364	130.358	124.422	117.054	130.267	131.931	125.112	68.514	73.2314	132.308	109.65	167.239	127.588	117.605	97.2946	SH3YL1	26751
ENSG00000035141	1985.41	1914.09	1901.86	1182.64	1259.64	1249.24	1670.59	1557.83	1674.83	1915.82	1924.4	1849.17	1118.79	1193.36	1131.38	1795.3	1904.33	2081.8	1747.96	1831.14	1873.17	FAM136A	84908
ENSG00000035403	12790.7	14036.7	14539.1	11894	11830.5	11774.5	15004.1	14741.2	15151.4	15227.8	16137.8	15659	10940.1	10860.8	10833.3	15160.5	14276.9	15196	16382.3	15408.1	15903.2	VCL	7414
ENSG00000035499	649.392	580.028	645.165	585.835	538.427	577.783	424.064	477.261	471.723	546.61	564.887	547.029	483.607	493.475	463.25	528.156	590.767	583.166	629.821	576.08	580.819	DEPDC1B	55789
ENSG00000035664	21.9019	20.0373	20.3844	27.0126	35.5643	30.7484	11.1596	9.69604	11.9013	17.1822	17.7637	9.65346	22.4561	16.4781	15.6337	16.1351	13.4265	15.2036	13.9187	19.2945	7.86219	DAPK2	23604
ENSG00000035681	2670.94	2670.24	2877.25	2098.54	2008.14	2057.99	2388.15	2416.47	2373.76	2492.5	2665.74	2667.57	2021.04	2033.74	2025.79	2731.14	2769.22	3051.57	2462.45	2341.99	2452.02	NSMAF	8439
ENSG00000035687	1648.12	1648.33	1732.67	1530.43	1560.69	1681.15	1138.28	1084.88	1106.82	1374.58	1359.52	1428.71	1566.31	1609.65	1599.57	1381.16	1347.13	1551.85	1143.65	1299.17	1347.38	ADSS	159
ENSG00000035720	0	0	0	0	0	0	0	0	0	0	0	0	0	0	0	0	0	0	1.15989	0	0	STAP1	26228
ENSG00000035862	10741.8	10134.7	10230.9	5531.67	5737.43	5614.08	11513.3	11447.8	12232.4	12842.7	13044.5	12276	6259.62	6231.31	6231.25	12623	12877.1	12342	12002.6	11687	11973.1	TIMP2	7077
ENSG00000035928	1079.76	995.539	1027.37	1630.04	1574.75	1558.87	516.689	467.565	577.753	556.275	555.413	624.257	1650.52	1672.09	1587.23	567.956	558.319	689.591	651.859	625.695	653.545	RFC1	5981
ENSG00000036054	374.523	461.913	518.782	926.025	902.34	983.232	396.165	470.797	457.658	341.497	386.065	451.567	988.066	862.063	912.513	443.178	381.537	494.116	352.607	386.81	364.609	TBC1D23	55773
ENSG00000036257	768.757	725.562	825.566	1407.19	1453.17	1513.11	784.519	812.313	848.237	604.6	566.071	651.072	1335.33	1312.17	1305.82	715.323	685.871	807.961	596.184	646.827	614.234	CUL3	8452
ENSG00000036448	20.8068	12.6552	22.4228	16.0387	13.2332	8.58094	14.5075	14.0054	28.1303	35.4384	20.1322	26.8152	12.03	15.6108	15.6337	18.2865	17.902	13.0316	22.0379	10.1067	35.3799	MYOM2	9172
ENSG00000036473	0	0	0	0	0	0	0	0	0	0	0	0	0	0	0	0	0	0	0	0	0	OTC	5009
ENSG00000036530	32.8529	37.9655	45.8648	11.818	27.2935	13.5865	42.4064	28.0108	28.1303	37.5862	23.685	40.7591	20.852	20.8144	16.4565	32.2702	29.0908	39.0949	34.7967	34.9139	29.4832	CYP46A1	10858
ENSG00000036549	488.413	492.497	591.146	1439.26	1387.01	1521.69	465.355	463.255	502.018	375.862	419.224	415.099	1589.57	1490.83	1634.95	465.767	415.103	565.79	400.162	384.053	389.178	ZZZ3	26009
ENSG00000036565	0	0	0	0	0	0	1.11596	1.07734	0	0	0	0	0.802002	0	0	0	0	0	0	0	0	SLC18A1	6570
ENSG00000036672	5.47548	3.16379	2.03844	30.3891	27.2935	17.877	4.46383	3.23201	2.16387	5.36945	3.55275	2.14521	18.446	30.3543	30.4445	4.30269	2.23775	1.08597	9.27913	9.18788	2.94832	USP2	9099
ENSG00000036828	0	0	0	0	0	0	0	0	0	0	0	0	0	0	0	0	0	0	0	0	0	CASR	846
ENSG00000037042	224.495	260.485	248.689	133.375	105.039	120.133	282.338	198.23	261.828	238.404	240.403	227.393	133.934	143.099	142.349	276.448	241.677	243.257	323.61	294.012	281.073	TUBG2	27175
ENSG00000037241	490.603	506.206	483.109	368.89	357.297	416.175	521.153	488.034	610.211	520.837	542.386	485.891	358.495	431.031	364.511	505.567	571.746	538.641	585.745	478.689	545.439	RPL26L1	51121
ENSG00000037280	0	0	0	0	0	1.43016	0	0	0	0	0	0	0.802002	0.867266	0	0	0	0	0	0	0.982774	FLT4	2324
ENSG00000037474	3282	3113.17	3264.55	2970.54	3072.59	3011.91	2753.07	2810.78	2698.34	2865.14	2998.52	2898.18	2772.52	2855.04	3018.94	2989.3	3003.06	3139.54	3224.5	3014.54	3066.25	NSUN2	54888
ENSG00000037637	58.0401	49.566	48.9224	609.471	643.465	658.587	299.077	263.948	305.106	123.497	105.398	127.64	583.055	627.901	624.524	108.643	105.174	112.941	95.1111	113.93	93.3635	FBXO42	54455
ENSG00000037749	455.56	454.531	556.493	850.896	735.271	820.91	472.05	570.989	477.133	525.132	460.673	562.046	679.296	600.148	752.062	527.08	496.781	584.252	419.881	504.415	475.662	MFAP3	4238
ENSG00000037757	536.597	527.298	515.724	370.579	376.32	354.679	537.892	535.437	539.885	582.049	580.282	548.102	363.307	396.341	378.499	522.777	591.886	523.437	593.864	675.309	594.578	MRI1	84245
ENSG00000037897	71.1812	64.3304	40.7687	233.828	267.973	283.171	43.5224	54.9443	43.2774	40.8078	56.8439	40.7591	281.503	281.862	267.418	44.1026	41.3984	35.837	55.6748	53.2897	48.1559	METTL1	4234
ENSG00000037965	50.3744	64.3304	46.884	206.815	203.461	211.663	79.2331	108.811	98.456	71.9507	62.7652	55.7755	175.638	198.604	167.033	38.7242	39.1607	54.2985	62.6341	49.6146	57.0009	HOXC8	3224
ENSG00000038002	504.839	498.824	506.551	293.762	250.604	286.031	448.615	498.808	499.854	512.246	497.385	594.224	277.493	283.596	307.736	553.972	559.438	611.401	489.474	466.744	449.128	AGA	175
ENSG00000038210	147.838	140.261	343.476	241.425	197.671	266.724	135.031	221.932	136.324	154.64	120.793	365.759	293.533	122.285	260.835	292.583	275.244	352.94	156.585	184.676	107.122	PI4K2B	55300
ENSG00000038219	168.645	129.715	153.902	257.464	248.95	271.015	158.466	116.353	183.929	84.8373	143.294	131.931	378.545	390.27	355.46	126.929	155.524	157.466	161.225	159.869	135.623	BOD1L1	259282
ENSG00000038274	997.632	944.918	1229.18	1131.15	1050.39	1167.01	638.328	751.982	609.129	689.438	609.888	832.343	1161.3	938.382	1106.7	797.074	806.71	824.251	757.409	813.127	739.046	MAT2B	27430
ENSG00000038295	3.28529	6.32758	2.03844	5.909	4.96246	7.15078	6.69575	4.30935	6.49161	2.14778	4.737	6.43564	4.81201	9.53993	5.75977	6.45404	3.35663	8.68775	6.95935	0.918788	10.8105	TLL1	7092
ENSG00000038358	554.118	524.134	565.666	597.653	593.841	537.739	525.616	465.41	524.738	544.462	535.281	565.264	624.759	646.981	594.079	542.139	544.893	522.351	656.498	631.207	644.7	EDC4	23644
ENSG00000038382	1806.91	1895.11	1904.92	4605.64	4462.08	4286.18	1746.48	1797	1937.74	1710.71	1955.19	1663.61	5724.69	5854.91	5761.42	2045.93	1970.34	2067.69	2399.82	2012.15	2192.57	TRIO	7204
ENSG00000038427	10792.2	11703.9	13041.9	9609.72	9063.93	9373.96	11773.4	12505.7	13290.5	12790	14100.9	13511.6	10617.7	10188.6	10523.1	15622	13972.5	17097.5	12929.3	11709	13014.9	VCAN	1462
ENSG00000038532	251.872	263.649	291.496	372.267	406.094	350.388	220.96	267.18	308.351	274.916	255.798	248.845	407.417	400.677	401.538	329.156	304.334	285.61	339.848	327.089	288.935	CLEC16A	23274
ENSG00000038945	1.0951	4.21839	1.01922	0.844143	1.65415	1.43016	0	0	0	2.14778	0	0	0.802002	0.867266	0.822825	2.15135	0	0	1.15989	0	0	MSR1	4481
ENSG00000039068	3.28529	1.0546	2.03844	3.37657	7.44369	1.43016	2.23192	2.15468	1.08193	6.44334	2.3685	3.21782	4.01001	2.6018	2.46847	4.30269	1.11888	4.34388	2.31978	0	0.982774	CDH1	999
ENSG00000039123	2009.5	1954.17	2054.74	2423.53	2505.21	2614.33	1633.76	1754.98	1781.95	1651.64	1740.85	1938.2	2404.4	2351.16	2523.6	1913.62	1923.35	2170.85	1589.05	1842.17	1746.39	SKIV2L2	23517
ENSG00000039139	167.55	198.264	207.92	140.972	139.776	145.876	188.597	201.462	186.093	205.113	202.507	195.214	163.608	154.373	137.412	195.773	181.258	224.796	200.661	195.702	202.451	DNAH5	1767
ENSG00000039319	584.781	706.58	792.951	781.676	746.85	788.731	504.413	644.248	569.098	641.113	625.283	772.277	720.198	687.742	779.215	693.809	650.067	857.916	454.677	608.238	576.888	ZFYVE16	9765
ENSG00000039523	1145.47	1264.46	1176.18	1071.22	1123.17	1040.44	1341.38	1275.57	1250.72	1414.31	1429.39	1228.13	1103.55	1260.14	1087.77	1309.09	1286.71	1223.89	1432.47	1357.97	1463.35	RIPOR1	79567
ENSG00000039537	170.835	149.753	134.537	72.5963	62.0307	74.3681	156.234	182.07	155.799	152.492	195.401	158.746	97.0422	76.3194	76.5227	164.578	176.782	174.841	170.504	147.006	151.347	C6	729
ENSG00000039560	2511.05	2513.1	2629.58	1978.67	2026.34	1917.12	1885.97	1731.28	1923.68	1917.97	2143.49	2240.68	2085.2	2161.23	2103.14	2277.2	2377.61	2573.75	2174.8	2155.48	2249.57	RAI14	26064
ENSG00000039600	1.0951	3.16379	6.11531	8.44143	9.92491	3.57539	3.34788	5.38669	3.2458	2.14778	3.55275	3.21782	12.03	17.3453	15.6337	3.22702	0	3.25791	2.31978	2.75636	3.93109	SOX30	11063
ENSG00000039650	475.271	496.715	409.725	315.709	331.658	340.377	603.734	521.432	508.509	660.443	553.044	486.963	423.457	433.633	374.385	530.307	485.592	450.677	666.937	611.913	644.7	PNKP	11284
ENSG00000039987	0	0	1.01922	1.68829	1.65415	0	0	0	1.08193	0	1.18425	4.29043	0.802002	0	0	1.07567	0	4.34388	1.15989	3.67515	1.96555	BEST2	54831
ENSG00000040199	61.3254	42.1839	61.1531	423.76	373.011	385.427	116.06	91.5738	121.177	62.2856	63.9494	57.9208	336.841	365.119	357.929	55.935	39.1607	52.1265	48.7154	33.9952	26.5349	PHLPP2	23035
ENSG00000040275	1551.75	1527.06	1459.52	2021.72	1970.1	2144.52	830.273	776.761	881.777	791.457	827.79	823.762	1871.87	1949.61	1895.79	765.88	830.206	862.26	1034.62	1016.18	999.481	SPDL1	54908
ENSG00000040341	659.248	654.904	774.605	562.199	564.066	603.526	658.416	698.115	599.392	598.157	667.916	754.042	602.303	513.422	589.965	750.82	699.298	839.454	620.542	664.284	625.044	STAU2	27067
ENSG00000040487	88.7027	65.385	59.1146	390.838	424.29	396.153	101.552	87.2644	85.4728	96.6501	79.3447	83.6633	411.427	457.917	376.031	55.935	78.3213	59.7283	78.8726	80.8533	59.9492	PQLC2	54896
ENSG00000040531	384.379	351.181	331.246	408.565	402.786	379.706	316.932	301.655	308.351	336.128	380.144	345.379	417.041	441.439	431.16	277.524	258.46	280.18	371.165	323.413	346.919	CTNS	1497
ENSG00000040608	14.2362	10.546	13.2498	27.8567	47.9704	34.3237	13.3915	12.9281	11.9013	17.1822	11.8425	10.7261	42.5061	46.8324	41.1412	13.9838	8.95101	4.34388	13.9187	7.3503	16.7072	RTN4R	65078
ENSG00000040633	81.0371	67.4942	58.0954	1082.19	1221.59	1145.56	502.181	505.272	487.952	168.601	152.768	150.165	984.858	1155.2	1058.98	55.935	71.6081	62.9862	77.7127	60.64	78.6219	PHF23	79142
ENSG00000040731	7.66567	7.38217	9.17296	2.53243	7.44369	0.715078	11.1596	7.54137	6.49161	10.7389	10.6582	7.50825	3.20801	7.8054	4.11412	20.4378	13.4265	6.51582	15.0786	10.1067	10.8105	CDH10	1008
ENSG00000040933	341.67	351.181	385.264	343.566	319.251	326.791	322.512	335.052	315.925	372.64	403.829	363.614	451.527	379.863	366.157	415.21	394.963	364.886	425.68	353.733	390.161	INPP4A	3631
ENSG00000041353	179.596	246.776	358.765	479.473	440.005	496.979	186.365	289.804	202.322	173.97	171.716	308.911	510.073	332.163	489.581	334.534	257.342	352.94	177.463	224.184	182.796	RAB27B	5874
ENSG00000041357	3900.73	3833.46	3696.7	2297.76	2292.66	2449.86	3641.37	3527.21	3880.9	3678.07	3641.57	3750.91	2161.39	2304.33	2354.92	3670.2	3785.16	4311.3	3310.33	3536.41	3603.83	PSMA4	5685
ENSG00000041515	16.4264	13.7098	17.3267	6.75314	9.92491	10.0111	10.0436	9.69604	10.8193	10.7389	14.211	23.5973	7.21802	6.93813	13.1652	11.8324	15.6643	15.2036	3.47967	4.59394	13.7588	MYO16	23026
ENSG00000041802	947.258	809.93	862.258	1557.44	1558.21	1622.51	742.112	803.694	762.764	633.595	736.603	611.386	1425.16	1526.39	1434.18	592.696	652.305	672.215	873.398	820.478	835.358	LSG1	55341
ENSG00000041880	586.971	645.413	571.781	325.839	331.658	305.338	573.603	545.133	540.967	641.113	654.89	549.175	368.921	389.403	344.764	604.529	643.354	553.844	628.661	644.989	627.992	PARP3	10039
ENSG00000041982	2159.53	2161.92	2349.3	1397.9	1435.8	1395.83	2435.02	2495.12	2610.71	2699.76	3041.15	2748.02	1510.17	1561.08	1478.62	2779.54	2684.18	2801.8	2969.32	2415.49	2620.07	TNC	3371
ENSG00000041988	63.5155	59.0574	50.9609	192.465	206.769	204.512	169.626	128.203	147.143	106.315	80.5289	75.0825	204.51	213.348	186.781	78.5242	97.3422	81.4477	110.19	110.255	110.071	THAP3	90326
ENSG00000042062	0	0	1.01922	0	0	0	1.11596	1.07734	0	0	0	0	0	0	0	0	0	0	0	1.83758	0	RIPOR3	140876
ENSG00000042088	378.903	379.655	364.88	608.627	693.09	691.481	276.758	263.948	271.566	263.103	286.588	268.152	676.89	729.371	750.416	267.843	260.698	326.877	351.447	294.931	344.954	TDP1	55775
ENSG00000042286	384.379	321.652	337.361	234.672	262.183	223.819	361.571	319.969	321.335	361.901	345.801	338.944	277.493	283.596	250.139	340.989	313.285	275.836	367.686	355.571	322.35	AIFM2	84883
ENSG00000042304	1.0951	0	0	0	0	0	0	0	0	0	0	0	0	0	0	0	0	0	0	0	0	C2orf83	56918
ENSG00000042317	31.7578	55.8936	49.9417	119.868	106.693	100.826	36.8266	51.7122	47.6051	57.9901	41.4487	57.9208	100.25	124.886	106.144	40.8756	53.7061	41.2668	42.916	42.2642	35.3799	SPATA7	55812
ENSG00000042429	81.0371	50.6206	82.5566	852.584	813.843	845.937	215.38	207.926	197.994	107.389	114.872	113.696	762.704	725.035	788.266	87.1296	113.007	91.2214	88.1517	87.2849	66.8286	MED17	9440
ENSG00000042445	1875.9	1678.92	1772.42	1075.44	1006.55	1037.58	1803.39	1702.19	1734.34	2064.02	2013.22	1792.33	1028.97	1086.68	990.681	1773.79	1785.73	1762.53	1881.34	1806.34	1906.58	RETSAT	54884
ENSG00000042493	3402.46	3261.87	3001.6	1656.21	1822.88	1595.34	3388.05	3445.33	3329.11	4060.38	3923.42	3333.66	1909.57	1982.57	1786.35	3375.46	3554.67	3064.61	4002.78	3863.5	4094.24	CAPG	822
ENSG00000042753	5211.56	4967.15	4322.5	2820.28	2882.36	2740.18	5434.72	5309.12	5354.49	6305.89	6014.8	5117.41	2726.81	2917.48	2737.54	4854.51	5065.15	4619.71	5718.26	6115.45	6239.63	AP2S1	1175
ENSG00000042781	32.8529	55.8936	54.0185	47.272	32.256	40.0444	47.9862	45.2482	48.6871	42.9556	37.896	35.396	55.3381	57.2396	53.4836	77.4485	34.6852	42.3528	49.8753	56.0461	24.5693	USH2A	7399
ENSG00000042813	0	0	0	0.844143	0	0	0	0	0	0	0	0	0	0	0	0	0	0	0	0	0	ZPBP	11055
ENSG00000042832	30.6627	23.2011	14.269	12.6621	14.0603	19.3071	25.667	32.3201	34.6219	45.1034	26.0535	23.5973	16.842	9.53993	13.1652	15.0594	25.7342	30.4071	34.7967	16.5382	29.4832	TG	7038
ENSG00000042980	2.19019	8.43677	6.11531	4.22071	0.827076	2.86031	2.23192	2.15468	3.2458	2.14778	4.737	4.29043	0.802002	0	2.46847	5.37837	5.59438	6.51582	4.63957	0	1.96555	ADAM28	10863
ENSG00000043039	0	0	0	0	0	0	0	0	0	0	0	0	0	0	0	0	0	0	0	0	0	BARX2	8538
ENSG00000043093	242.016	210.919	336.342	789.273	731.135	802.318	190.829	266.103	235.862	194.374	131.452	264.934	793.18	535.971	795.672	248.481	211.468	268.234	142.667	227.859	178.865	DCUN1D1	54165
ENSG00000043143	342.765	407.074	366.918	1541.4	1557.38	1487.36	407.325	416.93	375.431	326.463	326.853	311.056	1334.53	1422.32	1357.66	352.821	302.097	301.899	315.49	353.733	322.35	JADE2	23338
ENSG00000043355	17.5215	11.6006	11.2114	373.955	363.913	356.824	187.481	174.529	185.011	52.6206	48.5542	71.8646	337.643	303.543	311.851	30.1189	49.2306	47.7827	142.667	162.625	142.502	ZIC2	7546
ENSG00000043462	2.19019	2.10919	1.01922	5.06486	0.827076	0	0	2.15468	2.16387	1.07389	1.18425	2.14521	3.20801	0.867266	1.64565	1.07567	0	0	0	0	1.96555	LCP2	3937
ENSG00000043514	481.842	473.514	486.167	439.798	437.523	508.421	483.21	496.653	482.543	436	506.859	485.891	401.803	461.386	455.845	441.026	430.767	519.093	439.599	489.714	453.059	TRIT1	54802
ENSG00000043591	0	0	0	0	0	0	0	0	0	0	0	0	0	0	0	0	0	0	0	0	0	ADRB1	153
ENSG00000044012	0	0	0	0	0	0	0	0	0	0	0	0	0	0	0	0	0	0	0	0	0	GUCA2B	2981
ENSG00000044090	585.876	611.666	599.3	474.408	478.05	441.918	690.778	755.214	658.898	756.019	797	689.686	514.083	582.803	492.049	707.793	657.899	619.003	802.645	707.467	748.874	CUL7	9820
ENSG00000044115	11094.4	10479.5	10825.1	6910.15	6967.29	7029.93	12334.7	11586.8	12500.7	12649.4	13228.1	11705.4	6966.19	7286.77	7025.28	11989.5	11907.1	12051	13275	11648.4	12515.6	CTNNA1	1495
ENSG00000044446	221.209	177.172	188.555	140.972	137.295	122.278	207.568	206.849	233.698	218	248.692	187.706	126.716	150.037	121.778	200.075	217.062	215.022	229.658	195.702	209.331	PHKA2	5256
ENSG00000044459	382.188	365.945	455.59	398.435	362.259	358.969	304.657	295.191	324.58	295.32	342.248	424.752	395.387	398.075	411.412	422.74	349.089	433.302	336.368	394.16	285.987	CNTLN	54875
ENSG00000044524	0	1.0546	0	0.844143	0	0	0	2.15468	0	0	0	2.14521	0.802002	0	0	0	0	6.51582	1.15989	0.918788	0	EPHA3	2042
ENSG00000044574	15247	13975.5	13476.1	12878.2	13119.9	12940.1	15483.9	14060.3	15266.1	14208.6	14902.6	13159.8	23556.4	24454.3	22911.6	14454.9	15038.8	15199.2	14777	13248	13862	HSPA5	3309
ENSG00000046604	648.297	756.146	877.546	475.252	482.185	522.722	835.853	816.622	879.613	804.344	871.607	938.531	481.201	510.82	508.506	949.82	930.905	1060.99	767.848	813.127	808.823	DSG2	1829
ENSG00000046647	127.031	130.77	137.594	108.894	120.753	102.971	146.191	119.585	138.488	125.645	163.426	117.987	110.676	131.824	132.475	122.627	119.72	133.574	158.905	120.361	150.364	GEMIN8	54960
ENSG00000046651	108.414	136.043	140.652	308.112	303.537	303.908	106.016	108.811	123.341	93.4285	106.582	138.366	372.931	367.721	367.803	130.157	128.671	140.09	119.469	103.823	91.398	OFD1	8481
ENSG00000046653	2.19019	0	0	0	0	0	1.11596	4.30935	1.08193	0	1.18425	0	0	0	0	1.07567	0	1.08597	1.15989	0	0	GPM6B	2824
ENSG00000046774	8076.33	7973.8	8021.24	5306.28	5352.84	5383.11	8117.48	8423.71	8346.04	8752.21	9037	8437.12	5163.29	5006.73	5147.59	8453.72	8377.03	8534.63	9040.19	8714.7	8966.83	MAGEC2	51438
ENSG00000046889	0	0	0	0	0	0	0	0	0	0	0	0	0	0	0	0	0	0	0	0	0.982774	PREX2	80243
ENSG00000047056	41.6136	29.5287	37.711	324.995	343.237	339.662	58.0298	63.563	50.8509	48.3251	40.2645	36.4686	319.197	323.49	304.445	30.1189	35.804	38.0089	52.1951	54.2085	57.9836	WDR37	22884
ENSG00000047188	609.968	600.065	697.145	626.354	631.059	645.716	562.443	599	604.801	564.866	660.811	701.485	567.015	512.554	561.989	670.145	657.899	744.975	608.943	654.177	648.631	YTHDC2	64848
ENSG00000047230	804.895	722.399	787.855	642.393	663.315	685.76	729.837	671.182	742.207	750.649	794.631	750.825	667.266	650.45	643.449	623.891	789.927	861.174	705.214	674.39	699.735	CTPS2	56474
ENSG00000047249	2208.81	2063.85	2013.97	1703.48	1674	1625.37	2130.36	2142.83	2180.1	2411.96	2305.73	2115.18	1653.73	1704.18	1639.07	2106.17	2169.5	2242.53	2203.79	2158.23	2178.81	ATP6V1H	51606
ENSG00000047315	4006.95	4076.02	4160.45	4355.78	4246.21	4492.12	3340.06	3133.98	3702.38	3263.55	3447.35	3430.2	3928.21	4129.92	4054.88	3641.16	3667.68	3939.9	3776.61	3714.66	3979.25	POLR2B	5431
ENSG00000047346	68.991	94.9137	112.114	173.049	172.859	156.602	102.668	132.513	94.1283	92.3546	101.845	131.931	170.826	150.904	188.427	134.459	142.097	141.176	63.794	126.793	102.208	FAM214A	56204
ENSG00000047365	0	0	0	0	0.827076	0	0	0	0	0	0	0	0	0	0	0	0	0	0	0	0	ARAP2	116984
ENSG00000047410	2252.61	2237.85	2433.89	1583.61	1593.78	1510.24	1793.35	1667.72	2000.5	1602.24	2041.65	1957.51	1863.85	1939.21	1783.88	2286.88	2313.84	2672.57	2445.05	2317.18	2180.77	TPR	7175
ENSG00000047457	2.19019	2.10919	3.05765	1.68829	1.65415	2.14523	3.34788	5.38669	0	0	1.18425	0	2.40601	2.6018	0.822825	5.37837	4.4755	2.17194	3.47967	0.918788	2.94832	CP	1356
ENSG00000047578	175.215	163.462	148.806	167.14	168.724	145.876	120.524	82.955	124.422	123.497	150.4	129.785	153.182	197.737	180.199	125.854	128.671	116.199	151.946	117.605	109.088	KIAA0556	23247
ENSG00000047579	219.019	220.411	207.92	242.269	262.183	240.266	161.814	128.203	140.651	154.64	139.741	120.132	240.601	289.667	257.544	139.838	155.524	167.239	229.658	167.219	171.003	DTNBP1	84062
ENSG00000047597	0	0	0	0	0.827076	0.715078	0	1.07734	1.08193	2.14778	0	0	1.604	0	2.46847	1.07567	1.11888	0	1.15989	3.67515	1.96555	XK	7504
ENSG00000047617	10.951	11.6006	5.09609	1.68829	4.13538	6.4357	1.11596	5.38669	6.49161	3.22167	7.10549	2.14521	2.40601	3.46907	2.46847	5.37837	3.35663	6.51582	0	0	16.7072	ANO2	57101
ENSG00000047621	423.802	456.64	485.148	553.758	478.05	558.476	328.092	382.455	314.843	361.901	349.353	360.396	453.131	471.793	476.416	408.756	381.537	512.578	332.889	339.033	331.195	C12orf4	57102
ENSG00000047634	179.596	188.773	234.42	116.492	101.73	145.161	180.785	173.451	155.799	167.527	169.348	239.191	128.32	85.8594	95.4477	212.983	200.279	223.71	153.106	168.138	153.313	SCML1	6322
ENSG00000047644	178.501	149.753	206.901	208.503	207.596	196.646	161.814	145.441	139.57	181.487	149.215	185.561	202.906	262.782	211.466	196.848	190.209	193.303	173.984	181.92	166.089	WWC3	55841
ENSG00000047648	27.3774	37.9655	35.6726	52.3368	55.4141	47.9102	85.9288	74.3363	78.9812	55.8423	65.1337	49.3399	45.7141	54.6378	41.1412	69.9188	78.3213	82.5337	73.0732	74.4218	72.7253	ARHGAP6	395
ENSG00000047662	0	1.0546	1.01922	0	0	0	0	1.07734	2.16387	0	3.55275	0	0	0	0	0	1.11888	0	0	0	0	FAM184B	27146
ENSG00000047849	6809.3	7035.21	6950.04	4369.28	4759.82	4376.99	7405.5	6892.81	7278.17	7530.12	8468.56	7382.75	4922.69	5372.71	4806.94	7409.24	7437.17	7343.32	8466.05	7278.64	7777.67	MAP4	4134
ENSG00000047932	95.2733	84.3677	119.248	846.675	803.091	859.524	213.148	259.639	223.96	109.537	100.661	128.713	859.746	659.122	812.128	146.292	117.482	146.606	95.1111	94.6352	88.4496	GOPC	57120
ENSG00000047936	8.76076	10.546	4.07687	16.8829	13.2332	12.1563	10.0436	21.5468	8.65548	8.59112	8.28974	5.36303	16.842	11.2745	11.5195	18.2865	15.6643	13.0316	8.11924	10.1067	21.621	ROS1	6098
ENSG00000048028	640.631	664.396	676.76	567.264	553.314	515.571	531.196	550.52	490.116	604.6	544.755	555.61	502.053	532.501	509.329	546.442	582.935	681.989	577.626	520.953	606.371	USP28	57646
ENSG00000048052	295.676	336.416	349.592	666.873	616.999	735.1	302.425	393.228	314.843	237.33	266.456	362.541	777.14	634.839	784.975	409.832	314.404	390.949	257.496	262.773	228.004	HDAC9	9734
ENSG00000048140	1927.37	1907.76	1785.67	1515.24	1511.9	1427.3	1933.96	1954.29	1820.9	1964.15	2142.31	1863.12	1320.9	1435.33	1330.51	1952.35	1927.82	1732.12	2128.4	2144.45	2239.74	TSPAN17	26262
ENSG00000048162	150.028	180.336	158.998	800.247	865.122	883.837	385.006	356.599	388.414	231.96	206.059	220.957	856.538	943.586	854.092	167.805	220.419	173.755	267.935	224.184	294.832	NOP16	51491
ENSG00000048342	168.645	134.988	140.652	125.777	110.828	128.714	112.712	144.363	119.013	132.089	136.189	114.769	113.884	120.55	107.79	101.113	126.433	125.972	149.626	117.605	154.295	CC2D2A	57545
ENSG00000048392	539.882	542.063	695.106	904.077	867.603	953.199	268.946	388.919	300.778	414.522	389.618	448.35	956.788	680.804	891.942	508.794	501.257	481.084	332.889	444.693	413.748	RRM2B	50484
ENSG00000048405	59.1352	62.2212	81.5374	394.215	372.184	378.276	136.147	150.827	146.061	81.6157	68.6864	79.3729	332.831	335.632	375.208	58.0864	67.1326	69.502	55.6748	59.7212	45.2076	ZNF800	168850
ENSG00000048462	0	0	1.01922	0	0.827076	2.14523	2.23192	0	1.08193	0	0	0	0	0	0	0	1.11888	4.34388	3.47967	0	1.96555	TNFRSF17	608
ENSG00000048471	321.958	286.85	346.534	358.761	341.582	366.12	343.715	353.367	354.875	307.133	305.536	244.554	317.593	377.261	311.028	331.307	316.642	318.189	416.401	335.358	396.058	SNX29	92017
ENSG00000048540	0	1.0546	0	0	0.827076	0	1.11596	0	0	0	0	0	0	0.867266	0	0	0	0	0	1.83758	0.982774	LMO3	55885
ENSG00000048544	1426.91	1447.96	1614.44	1240.89	1181.89	1327.18	1182.92	1215.24	1281.01	1225.31	1396.23	1473.76	1267.16	1232.39	1275.38	1420.96	1406.43	1576.83	1142.49	1229.34	1149.85	MRPS10	55173
ENSG00000048545	0	0	0	0	0	0	0	0	0	0	0	0	0	0	0.822825	0	0	0	1.15989	0	0	GUCA1A	2978
ENSG00000048649	290.2	268.922	308.823	1018.88	987.529	1100.51	410.673	489.112	504.181	274.916	326.853	366.831	1020.15	979.144	1059.8	422.74	322.236	438.732	380.444	381.297	351.833	RSF1	51773
ENSG00000048707	442.419	484.06	450.494	640.704	564.893	584.934	294.613	318.892	346.219	361.901	358.827	287.459	747.466	769.265	741.365	409.832	328.95	402.895	488.314	453.881	467.8	VPS13D	55187
ENSG00000048740	366.857	360.672	453.552	389.994	373.838	421.181	347.063	406.157	362.448	402.709	414.487	405.445	411.427	304.41	347.232	424.891	368.11	468.053	386.244	320.657	332.178	CELF2	10659
ENSG00000048828	5758.01	5882.54	6974.51	4462.14	4347.94	4238.98	6809.58	7583.38	6718.81	7021.1	7082.99	7773.18	4676.47	3997.23	4584.78	8036.36	7372.28	7677.8	6989.5	6834.86	6773.28	FAM120A	23196
ENSG00000048991	1331.64	1562.91	1734.71	1151.41	1048.73	1026.85	1540.02	1785.15	1730.01	1670.97	1874.67	1968.23	1185.36	1166.47	1134.68	1977.09	1878.59	2212.12	1637.77	1497.62	1638.28	R3HDM1	23518
ENSG00000049089	6.57057	8.43677	5.09609	5.06486	4.13538	9.29602	6.69575	10.7734	10.8193	9.66501	15.3952	4.29043	6.41601	6.93813	7.40542	8.60539	8.95101	2.17194	9.27913	11.0255	8.84496	COL9A2	1298
ENSG00000049130	606.683	735.054	1019.22	1532.12	1364.68	1524.55	732.069	1084.88	920.726	777.497	755.551	954.62	1755.58	1282.69	1726.29	1001.45	909.646	1106.6	610.103	810.371	680.079	KITLG	4254
ENSG00000049167	400.805	358.563	431.129	252.399	260.529	296.757	347.063	366.295	407.889	369.418	343.432	425.825	270.275	247.171	266.595	394.772	415.103	464.795	357.247	331.682	328.246	ERCC8	1161
ENSG00000049192	140.172	136.043	174.286	202.594	189.4	148.736	157.35	161.601	167.7	121.35	143.294	159.818	234.185	236.764	266.595	161.351	156.643	191.131	128.748	114.848	153.313	ADAMTS6	11174
ENSG00000049239	1421.43	1568.18	1487.04	1042.52	1043.77	976.082	1651.62	1611.7	1740.83	1911.53	1920.85	1689.36	1183.75	1268.81	1169.23	1849.08	1644.75	1623.52	1811.75	1776.94	1845.65	H6PD	9563
ENSG00000049245	2960.04	2787.3	3204.42	2404.96	2410.1	2558.55	2920.46	3391.46	3024.01	3015.48	2968.91	3494.55	2357.08	2086.64	2364.8	3251.76	3230.2	3516.37	2806.94	2915.31	2886.41	VAMP3	9341
ENSG00000049246	430.373	401.801	466.802	800.247	730.308	760.128	487.674	455.714	476.051	357.606	402.645	418.317	844.508	843.85	900.993	428.118	438.599	475.655	468.596	440.099	416.696	PER3	8863
ENSG00000049247	3.28529	0	4.07687	2.53243	0.827076	0	2.23192	1.07734	0	1.07389	2.3685	1.07261	2.40601	0	0.822825	2.15135	1.11888	3.25791	3.47967	3.67515	2.94832	UTS2	10911
ENSG00000049249	121.556	136.043	132.498	84.4143	93.4596	85.8094	124.987	150.827	146.061	148.197	126.715	158.746	68.9722	81.523	85.5738	179.637	144.335	132.488	134.547	98.3103	134.64	TNFRSF9	3604
ENSG00000049283	2.19019	0	0	1.68829	0.827076	1.43016	0	0	1.08193	4.29556	0	1.07261	2.40601	0	0.822825	0	2.23775	0	1.15989	2.75636	1.96555	EPN3	55040
ENSG00000049323	11748.2	11637.5	12141.9	7723.91	7611.58	7592.7	13099.1	12967.9	13412.7	13275.4	14408.8	13182.3	8396.16	8516.55	8391.99	13706.2	13339.2	14021	14478.9	12716	13667.4	LTBP1	4052
ENSG00000049449	4831.56	4647.61	5388.6	3204.37	3023.79	3195.68	4172.57	4867.41	4689.1	4866.87	4804.5	5728.79	3129.41	2844.63	3176.1	5417.09	5614.52	6142.24	4870.38	4695.93	4473.59	RCN1	5954
ENSG00000049449	4831.56	4647.61	5388.6	3204.37	3023.79	3195.68	4172.57	4867.41	4689.1	4866.87	4804.5	5728.79	3129.41	2844.63	3176.1	5417.09	5614.52	6142.24	4870.38	4695.93	4473.59	RCN1	440034
ENSG00000049540	0	0	0	4.22071	0	0	0	1.07734	0	0	0	0	0	0	0	0	0	1.08597	1.15989	0	0	ELN	2006
ENSG00000049541	1650.31	1612.48	1429.96	1003.69	1094.22	1015.41	1422.85	1278.8	1433.56	1499.15	1578.6	1398.68	1081.1	1152.6	1050.75	1400.53	1466.85	1407.42	1669.08	1593.18	1703.15	RFC2	5982
ENSG00000049618	150.028	185.609	176.325	654.211	613.69	599.235	249.975	228.396	249.927	189.005	188.296	203.795	653.632	679.937	641.803	237.724	200.279	238.913	216.9	245.316	186.727	ARID1B	57492
ENSG00000049656	6193.86	5535.58	5257.12	3508.26	3578.76	3413.78	5901.19	5694.81	5896.54	6617.31	6842.59	5872.52	3318.68	3608.69	3441.88	5893.62	5818.16	5812.11	6300.53	6230.3	6510.88	CLPTM1L	81037
ENSG00000049759	221.209	205.646	204.863	271.814	239.852	257.428	243.279	203.617	230.452	184.709	251.061	197.36	286.315	308.747	283.875	219.437	217.062	234.569	185.583	210.402	218.176	NEDD4L	23327
ENSG00000049768	1.0951	4.21839	1.01922	2.53243	2.48123	3.57539	1.11596	1.07734	0	1.07389	2.3685	4.29043	2.40601	3.46907	0	3.22702	6.71326	2.17194	0	0	1.96555	FOXP3	50943
ENSG00000049769	76.6567	90.6953	67.2684	48.9603	44.6621	53.6309	84.8128	74.3363	65.998	118.128	100.661	96.5346	37.6941	39.027	35.3815	91.4323	113.007	74.9319	92.7913	96.4727	80.5874	PPP1R3F	89801
ENSG00000049860	7801.46	7710.15	8341.28	4877.46	4798.7	5051.31	7636.5	8165.15	7917.6	8097.13	8013.81	8970.21	4853.72	4772.57	4881.82	8584.95	9119.96	10195.1	7045.18	8265.42	7283.34	HEXB	3074
ENSG00000049883	267.203	276.304	314.938	436.422	401.959	485.538	198.641	223.009	208.813	233.034	265.272	301.402	380.149	365.986	440.211	281.826	234.964	253.031	258.656	203.971	215.227	PTCD2	79810
ENSG00000050030	0	0	0	0	0	0	0	1.07734	0	0	0	0	0	0	0	0	1.11888	0	0	0	0	KIAA2022	340533
ENSG00000050130	1035.96	980.775	1095.66	1055.18	1015.65	1114.09	844.781	870.489	864.466	838.708	875.16	985.726	945.56	897.621	1015.37	1032.65	1043.91	1154.39	793.366	766.269	831.427	JKAMP	51528
ENSG00000050165	45.994	55.8936	38.7303	22.7919	34.7372	37.1841	44.6383	72.1817	50.8509	40.8078	42.633	54.7029	31.2781	32.9561	23.8619	55.935	67.1326	46.6967	63.794	39.5079	56.0181	DKK3	27122
ENSG00000050327	58.0401	60.112	60.1338	111.427	107.52	101.541	53.566	56.0216	80.0632	30.0689	42.633	48.2673	149.974	150.037	143.172	37.6486	51.4683	40.1809	38.2764	39.5079	47.1731	ARHGEF5	102725117
ENSG00000050327	58.0401	60.112	60.1338	111.427	107.52	101.541	53.566	56.0216	80.0632	30.0689	42.633	48.2673	149.974	150.037	143.172	37.6486	51.4683	40.1809	38.2764	39.5079	47.1731	ARHGEF5	7984
ENSG00000050344	171.93	187.718	206.901	146.881	115.791	138.01	191.945	201.462	177.437	191.153	194.217	228.465	122.706	128.355	134.12	238.8	241.677	235.655	175.144	152.519	176.899	NFE2L3	9603
ENSG00000050393	1147.66	1087.29	1192.48	837.39	870.911	844.507	992.087	1053.64	1084.1	1138.32	1155.83	1269.97	825.26	849.054	870.549	1322	1133.42	1357.46	990.547	900.412	1115.45	MCUR1	63933
ENSG00000050405	7094.03	7074.23	7814.34	6580.94	6314.73	6814.69	7552.81	7760.07	8288.7	6702.15	7406.29	7817.16	6200.28	6251.26	6455.06	7679.23	7630.74	8433.64	7235.4	6986.46	6811.6	LIMA1	51474
ENSG00000050426	762.187	721.344	724.664	340.19	349.853	326.076	710.866	693.806	674.045	845.152	859.765	752.97	388.971	366.854	382.614	737.912	695.941	805.789	729.572	789.239	772.46	LETMD1	25875
ENSG00000050438	143.458	131.825	124.345	104.674	95.9408	119.418	157.35	122.817	134.16	123.497	135.004	150.165	101.854	114.479	102.853	161.351	137.622	137.918	148.466	108.417	139.554	SLC4A8	9498
ENSG00000050555	4.38038	5.27298	5.09609	6.75314	2.48123	0	2.23192	1.07734	2.16387	5.36945	16.5795	7.50825	3.20801	5.2036	4.93695	3.22702	7.83213	6.51582	8.11924	9.18788	4.91387	LAMC3	10319
ENSG00000050628	31.7578	54.839	43.8264	47.272	43.008	47.1952	37.9426	26.9335	34.6219	42.9556	41.4487	41.8317	40.9021	34.6907	49.3695	64.5404	46.9928	56.4704	39.4363	41.3455	27.5177	PTGER3	5733
ENSG00000050730	21.9019	35.8563	21.4036	27.0126	19.8498	27.888	16.7394	14.0054	34.6219	19.33	29.6062	27.8878	20.05	23.4162	20.5706	15.0594	16.7831	28.2352	22.0379	17.457	12.7761	TNIP3	79931
ENSG00000050748	1319.59	1289.77	1418.75	865.246	852.715	888.127	1115.96	1318.66	1366.48	1392.84	1237.54	1514.52	850.924	815.23	895.233	1468.29	1490.34	1557.28	1257.32	1306.52	1273.67	MAPK9	5601
ENSG00000050767	3.28529	5.27298	1.01922	3.37657	6.61661	1.43016	3.34788	5.38669	4.32774	6.44334	5.92124	5.36303	3.20801	2.6018	2.46847	6.45404	17.902	4.34388	13.9187	8.26909	2.94832	COL23A1	91522
ENSG00000050820	128.126	113.896	121.287	815.442	905.648	736.53	469.819	388.919	371.104	251.29	243.955	247.772	819.646	829.974	789.912	162.427	161.118	148.778	146.146	124.036	153.313	BCAR1	9564
ENSG00000051009	62.4204	74.8763	33.6342	398.435	393.688	342.522	267.83	267.18	235.862	134.236	107.767	127.64	365.713	443.173	409.767	116.173	98.4611	93.3934	120.629	105.661	81.5702	FAM160A2	84067
ENSG00000051108	225.59	198.264	181.421	752.131	792.339	785.871	274.526	266.103	254.255	177.192	164.611	160.891	1445.21	1502.11	1547.73	133.384	137.622	155.294	131.068	118.524	120.881	HERPUD1	9709
ENSG00000051128	922.07	994.484	935.642	690.509	653.39	552.04	1044.54	939.439	946.693	1340.22	1149.91	1025.41	734.634	738.044	672.248	1089.66	1062.93	1006.69	1203.97	1256.9	1280.55	HOMER3	9454
ENSG00000051180	291.295	336.416	255.824	330.06	320.906	303.908	222.076	212.236	212.059	250.216	277.114	219.884	326.415	347.774	363.689	190.394	222.656	245.429	254.016	204.89	228.004	RAD51	5888
ENSG00000051341	144.553	153.971	183.459	324.151	282.86	321.07	142.843	114.198	131.996	107.389	101.845	108.333	329.623	300.074	365.334	107.567	92.8667	108.597	129.908	129.549	120.881	POLQ	10721
ENSG00000051382	678.959	601.12	704.279	928.557	861.813	928.886	475.398	503.117	552.869	487.546	522.254	565.264	933.53	892.417	961.059	609.907	511.326	672.215	469.756	559.542	498.266	PIK3CB	5291
ENSG00000051523	0	0	0	0	0	0	0	1.07734	0	0	0	0	0	0	0	0	1.11888	0	0	3.67515	0	CYBA	1535
ENSG00000051596	540.977	497.769	569.743	358.761	383.763	358.254	518.921	508.504	504.181	576.679	570.808	563.118	326.415	339.968	375.208	565.804	552.725	570.134	542.829	482.364	577.871	THOC3	84321
ENSG00000051620	858.555	916.444	864.296	571.485	588.051	563.482	894.999	864.025	915.317	1072.82	926.083	987.871	550.975	627.901	559.521	1014.36	907.409	1121.81	816.563	1023.53	955.256	HEBP2	23593
ENSG00000051825	343.86	281.577	378.13	495.512	489.629	436.913	198.641	154.059	240.189	198.67	235.666	238.119	465.161	529.9	482.175	245.254	250.628	219.366	192.542	245.316	196.555	MPHOSPH9	10198
ENSG00000052126	133.602	140.261	175.305	500.577	511.133	498.409	119.408	141.131	165.536	111.685	124.346	133.003	482.805	475.262	448.44	118.324	159.999	166.153	150.786	135.981	166.089	PLEKHA5	54477
ENSG00000052344	0	0	0	0	0.827076	0	0	0	0	0	0	0	0	0.867266	0	0	0	0	0	0	0.982774	PRSS8	5652
ENSG00000052723	442.419	414.456	524.897	657.587	622.788	700.061	398.397	422.317	362.448	388.748	389.618	389.356	654.434	579.334	738.897	442.102	462.096	478.912	395.523	394.16	415.713	SIKE1	80143
ENSG00000052749	799.42	804.657	730.779	1406.34	1396.1	1312.17	893.883	819.854	856.892	751.723	807.658	700.412	1437.19	1531.59	1461.34	654.01	652.305	604.885	879.198	780.97	851.082	RRP12	23223
ENSG00000052795	107.319	92.8045	104.979	375.643	385.417	419.036	103.784	132.513	115.767	82.6896	79.3447	104.043	340.049	359.048	407.298	115.097	93.9856	104.253	82.3523	101.067	100.243	FNIP2	57600
ENSG00000052802	709.622	775.128	914.238	726.807	703.015	695.056	701.938	915.738	797.386	736.689	641.863	952.475	678.494	587.139	720.795	815.361	789.927	941.535	470.916	839.772	665.338	MSMO1	6307
ENSG00000052841	997.632	952.301	1002.91	830.636	882.49	883.121	970.884	957.754	1002.95	917.102	966.347	938.531	729.02	748.451	768.518	959.501	976.779	1052.3	953.431	893.981	893.341	TTC17	55761
ENSG00000052850	0	1.0546	0	5.909	4.96246	9.29602	1.11596	0	0	0	1.18425	1.07261	4.81201	2.6018	2.46847	0	0	0	1.15989	0	0	ALX4	60529
ENSG00000053108	29.5676	23.2011	32.615	79.3494	82.7076	73.653	49.1022	42.0162	65.998	37.5862	42.633	37.5412	60.1501	72.8504	71.5858	38.7242	21.2586	22.8054	20.878	35.8327	33.4143	FSTL4	23105
ENSG00000053254	355.906	397.583	376.091	901.544	888.28	916.015	290.149	343.671	313.761	318.945	299.615	326.072	899.846	914.099	992.327	392.621	388.25	415.926	390.883	324.332	317.436	FOXN3	1112
ENSG00000053328	0	0	0	0	0	0	0	0	0	0	0	0	0	0	0	0	0	0	0	0	0	METTL24	728464
ENSG00000053371	2194.57	1918.31	1766.3	1067.84	1075.2	1035.43	2076.8	2039.4	2009.15	2540.82	2331.79	2086.22	1043.4	1140.46	996.441	2115.85	2077.75	1948.23	2296.58	2348.42	2362.59	AKR7A2	8574
ENSG00000053372	2032.5	2024.83	1719.42	2106.14	2066.86	1988.63	1566.81	1619.24	1710.54	1759.03	1693.48	1577.8	1879.89	2050.22	1933.64	1564.03	1556.36	1561.62	1955.58	1719.05	1765.06	MRTO4	51154
ENSG00000053438	0	0	0	0	0	0	0	0	0	0	0	0	0	0	0	0	0	0	0	0	0	NNAT	4826
ENSG00000053501	413.946	341.689	336.342	242.269	301.056	233.831	355.991	324.279	333.236	398.413	369.486	345.379	271.879	320.021	266.595	334.534	371.467	294.298	386.244	371.19	384.265	USE1	55850
ENSG00000053524	0	2.10919	4.07687	6.75314	7.44369	5.72062	3.34788	3.23201	2.16387	1.07389	1.18425	1.07261	5.61401	7.8054	2.46847	2.15135	6.71326	4.34388	3.47967	3.67515	0	MCF2L2	23101
ENSG00000053702	0	0	0	0	0	0	0	0	0	0	0	0	0	0	0	0	0	0	0	0	0	NRIP2	83714
ENSG00000053747	51.4695	64.3304	60.1338	30.3891	28.1206	25.0277	58.0298	52.7896	70.3257	52.6206	54.4755	53.6303	33.6841	35.5579	30.4445	64.5404	60.4193	67.3301	44.0759	65.2339	64.8631	LAMA3	3909
ENSG00000053770	392.044	382.818	519.801	855.961	823.768	946.763	341.483	419.085	399.234	295.32	344.616	469.802	783.556	597.546	775.101	390.47	386.012	476.741	285.333	429.993	350.85	AP5M1	55745
ENSG00000053900	329.624	314.27	367.938	356.228	343.237	379.706	273.41	282.263	300.778	295.32	294.878	300.33	357.693	326.092	348.878	327.005	314.404	359.456	244.737	330.764	270.263	ANAPC4	29945
ENSG00000053918	0	0	1.01922	0	0	0	0	0	1.08193	0	2.3685	0	0.802002	0	0	0	0	0	0	1.83758	0	KCNQ1	3784
ENSG00000054116	1361.2	1251.81	1157.83	1486.54	1420.09	1417.28	1230.9	1199.08	1164.16	1189.87	1215.04	1073.68	1284	1513.38	1307.47	1012.21	983.492	1057.73	1270.08	1265.17	1319.87	TRAPPC3	27095
ENSG00000054118	2666.56	2454.05	2574.54	2653.14	2613.56	2611.47	2087.96	2016.78	2143.31	2102.68	2234.68	2065.84	3268.96	3584.41	3160.47	1865.22	1963.63	1948.23	3077.19	2840.89	2735.06	THRAP3	9967
ENSG00000054148	1780.63	1858.2	1514.56	935.31	874.219	860.239	1871.46	1899.35	1845.78	2297.05	2085.46	1771.95	938.342	973.073	865.612	1758.73	1954.68	1446.51	2199.15	2184.88	2039.26	PHPT1	29085
ENSG00000054179	0	0	0	0	0	0	0	0	0	1.07389	0	0	0	0	0	0	0	3.25791	0	0	0	ENTPD2	954
ENSG00000054219	0	0	0	0	0	0	0	0	0	0	3.55275	0	0	0	0	0	0	0	0	0	0.982774	LY75	4065
ENSG00000054267	84.3224	46.4022	88.6719	483.694	463.163	502.7	114.944	117.43	91.9644	67.6551	81.7132	102.97	514.885	477.864	505.214	92.5079	93.9856	90.1355	49.8753	72.5843	69.7769	ARID4B	51742
ENSG00000054277	557.404	649.631	734.856	566.42	562.412	537.024	651.72	662.563	687.028	641.113	776.867	735.808	522.103	497.811	534.836	718.55	689.228	775.382	577.626	592.618	579.836	OPN3	23596
ENSG00000054282	995.442	955.464	922.392	756.352	688.954	753.692	790.099	671.182	776.829	793.605	882.265	764.769	735.436	805.69	824.47	818.588	816.78	1005.61	799.165	883.874	845.185	SDCCAG8	10806
ENSG00000054356	0	0	0	1.68829	0	0	1.11596	0	2.16387	0	0	0	0	0	0	2.15135	0	1.08597	0	0	0	PTPRN	5798
ENSG00000054392	17.5215	16.8735	10.1922	9.28557	8.27076	8.58094	11.1596	11.8507	15.1471	17.1822	9.47399	19.3069	9.62402	10.4072	12.3424	17.2108	12.3076	13.0316	15.0786	11.9442	12.7761	HHAT	55733
ENSG00000054523	286.915	281.577	326.15	1759.19	1693.02	1714.76	532.312	611.928	604.801	294.246	315.01	321.782	1746.76	1682.5	1919.65	309.794	279.719	322.533	339.848	319.738	262.401	KIF1B	23095
ENSG00000054598	8.76076	18.9827	23.442	211.036	191.055	209.518	55.7979	58.1763	67.0799	25.7734	33.159	51.4851	222.155	177.79	211.466	32.2702	27.9719	28.2352	23.1978	20.2133	4.91387	FOXC1	2296
ENSG00000054611	423.802	402.856	320.034	316.554	324.214	350.388	361.571	318.892	348.383	457.477	421.593	374.34	319.197	342.57	341.472	349.594	371.467	343.166	419.881	388.647	493.352	TBC1D22A	25771
ENSG00000054654	99.6537	82.2585	110.075	53.181	50.4516	45.0499	71.4213	102.347	115.767	91.2807	123.162	104.043	65.7642	65.045	76.5227	152.746	129.79	182.443	121.789	130.468	132.674	SYNE2	23224
ENSG00000054690	1.0951	4.21839	8.15374	16.0387	14.8874	17.1619	5.57979	8.61871	5.40967	3.22167	4.737	8.58085	12.03	8.67266	16.4565	10.7567	13.4265	7.60179	8.11924	4.59394	10.8105	PLEKHH1	57475
ENSG00000054793	1135.61	1245.48	1270.96	1109.2	1056.18	1174.87	1117.07	1118.28	1084.1	1287.59	1232.8	1280.69	1166.11	1159.54	1212.02	1335.99	1174.82	1245.61	1241.08	1165.94	1319.87	ATP9A	10079
ENSG00000054796	0	0	0	0	0	0	0	0	0	0	0	0	0	0	0	0	0	0	0	0	0	SPO11	23626
ENSG00000054803	0	0	0	0	0	0	0	0	0	0	0	0	0	0	0	0	0	0	0	0	0	CBLN4	140689
ENSG00000054938	0	0	0	0	0	0	0	0	0	0	0	1.07261	0	0	0	2.15135	0	0	0	0	0.982774	CHRDL2	25884
ENSG00000054965	1716.01	1843.43	1916.13	1689.13	1706.26	1703.32	1285.58	1356.37	1421.66	1778.36	1772.82	1584.24	1772.42	1779.63	1677.74	1537.14	1533.98	1562.71	1863.95	1773.26	1905.6	FAM168A	23201
ENSG00000054967	19.7117	33.7471	23.442	167.984	198.498	148.736	55.7979	64.6403	60.5883	38.6601	60.3967	21.4521	150.776	160.444	158.805	34.4216	27.9719	38.0089	33.6368	30.32	40.2937	RELT	84957
ENSG00000054983	593.542	623.266	705.299	389.994	377.147	421.181	610.429	652.867	630.768	657.221	661.995	756.188	423.457	372.057	401.538	661.539	720.556	796.016	548.629	641.314	608.337	GALC	2581
ENSG00000055044	3822.98	3682.65	3648.8	2833.79	2853.41	3027.64	3093.44	3002.54	3398.36	3162.61	3492.35	3359.4	2750.87	2914.88	2751.53	3003.28	3204.46	3542.43	3396.16	3386.65	3432.83	NOP58	51602
ENSG00000055070	6588.09	6534.28	6435.34	5390.7	5233.74	5375.96	7444.56	7120.13	7113.72	7973.64	7515.24	6929.04	5030.96	5163.7	5059.55	7110.2	7272.7	6764.5	8047.33	7522.12	8173.73	SZRD1	26099
ENSG00000055118	0	0	0	0	0	0	0	0	0	0	0	0	0	0	0	0	0	0	0	0	3.93109	KCNH2	3757
ENSG00000055130	618.729	602.175	547.32	1576.86	1597.91	1601.06	430.76	363.063	468.478	258.808	322.116	274.587	1417.94	1532.46	1527.16	327.005	343.495	301.899	524.271	496.146	482.542	CUL1	8454
ENSG00000055147	467.606	524.134	535.089	413.63	410.23	391.148	400.629	467.565	416.545	452.108	491.463	473.02	396.189	376.394	388.373	475.448	450.907	511.492	475.555	382.216	439.3	FAM114A2	10827
ENSG00000055163	28.4725	36.9109	25.4804	11.818	22.3311	17.1619	43.5224	22.6241	35.7038	34.3645	31.9747	34.3234	24.0601	20.8144	20.5706	29.0432	24.6153	32.5791	38.2764	41.3455	27.5177	CYFIP2	26999
ENSG00000055208	861.84	954.41	1020.24	1275.5	1173.62	1208.48	770.011	826.318	931.546	675.477	754.367	746.534	1209.42	1200.3	1213.67	812.134	772.025	879.635	654.179	678.066	603.423	TAB2	23118
ENSG00000055211	1137.8	1233.88	1240.39	780.832	839.482	806.608	1215.28	1232.47	1157.67	1194.17	1260.04	1428.71	755.486	803.089	808.837	1273.6	1335.94	1576.83	989.387	1069.47	1124.29	GINM1	116254
ENSG00000055332	789.564	807.821	1095.66	805.312	792.339	883.837	777.823	910.351	789.812	715.211	823.053	998.597	796.388	680.804	870.549	1099.34	1037.2	1161.99	737.691	863.661	783.271	EIF2AK2	5610
ENSG00000055483	182.881	174.008	211.997	959.79	974.296	907.434	542.356	532.205	631.85	284.581	357.643	291.749	1041	1123.98	1035.94	237.724	242.796	211.764	284.173	261.855	284.022	USP36	57602
ENSG00000055609	163.169	152.916	166.132	373.955	344.064	391.863	261.134	237.014	320.253	183.635	184.743	170.544	485.211	489.138	487.935	243.102	182.377	198.732	176.303	162.625	202.451	KMT2C	58508
ENSG00000055732	217.924	259.431	325.13	172.205	160.453	152.312	213.148	246.71	228.288	241.625	220.27	276.733	156.39	153.506	172.793	277.524	286.432	289.954	173.984	237.966	232.917	MCOLN3	55283
ENSG00000055813	6.57057	4.21839	5.09609	2.53243	3.3083	2.14523	3.34788	7.54137	3.2458	1.07389	0	4.29043	4.01001	6.93813	9.8739	0	3.35663	2.17194	2.31978	5.51273	4.91387	CCDC85A	114800
ENSG00000055917	198.212	196.155	238.497	1670.56	1587.16	1649.69	459.775	432.013	439.265	186.857	259.351	243.482	1783.65	1511.65	1753.44	164.578	176.782	209.592	160.065	163.544	161.175	PUM2	23369
ENSG00000055950	1156.42	1069.36	966.218	790.962	838.655	774.43	1061.28	1047.17	1039.74	1222.09	1088.32	1012.54	779.546	810.894	734.783	1078.9	1020.42	980.63	1108.86	1221.07	1179.33	MRPL43	84545
ENSG00000055955	0	0	0	0	0	0	0	0	0	0	0	0	0	2.6018	0	0	1.11888	0	0	0	0	ITIH4	3700
ENSG00000055957	0	0	0	0	0	0	0	0	0	0	1.18425	1.07261	0	0.867266	0	0	0	0	0	0	0	ITIH1	3697
ENSG00000056050	355.906	390.201	396.476	379.864	365.568	421.181	306.889	330.743	291.04	310.354	288.957	375.412	392.981	366.854	370.271	375.41	366.991	407.239	286.493	354.652	339.057	HPF1	54969
ENSG00000056097	3343.33	3255.54	3882.2	3527.67	3332.29	3580.4	4637.92	4880.34	4744.28	3694.18	3659.33	4572.52	3027.56	2774.38	3046.92	4171.46	4140.96	4750.03	3649.02	3620.94	3609.73	ZFR	51663
ENSG00000056277	12.0461	18.9827	26.4997	168.829	146.392	174.479	18.9713	45.2482	45.4412	20.4039	17.7637	16.0891	162.806	118.815	153.868	24.7405	21.2586	13.0316	10.439	11.9442	12.7761	ZNF280C	55609
ENSG00000056291	0	4.21839	4.07687	1.68829	0.827076	0	8.92767	3.23201	7.57354	0	3.55275	3.21782	0.802002	0.867266	0.822825	3.22702	1.11888	3.25791	4.63957	2.75636	0.982774	NPFFR2	10886
ENSG00000056487	18.6166	23.2011	20.3844	12.6621	12.4061	11.4412	14.5075	10.7734	18.3929	13.9606	16.5795	23.5973	16.04	8.67266	20.5706	21.5135	27.9719	27.1492	19.7182	14.7006	28.5004	PHF21B	112885
ENSG00000056558	72.2763	79.0947	82.5566	65.8431	57.8953	67.2173	95.9724	98.0378	95.2102	91.2807	106.582	80.4455	53.7341	53.7705	56.7749	102.189	98.4611	92.3074	91.6314	59.7212	76.6564	TRAF1	7185
ENSG00000056586	726.048	719.235	856.143	1015.5	1032.19	1086.92	657.3	680.878	612.375	667.96	625.283	795.874	1053.03	858.594	1024.42	712.096	656.78	788.414	575.306	588.943	651.579	RC3H2	54542
ENSG00000056736	0	0	0	0	0	0	0	0	0	0	0	0	0	0	0	0	0	0	0	0	0	IL17RB	55540
ENSG00000056972	79.942	71.7126	98.8641	434.733	468.952	439.058	218.728	202.54	233.698	122.424	120.793	131.931	384.159	483.067	408.121	86.0539	95.1045	98.8232	122.948	123.118	96.3118	TRAF3IP2	10758
ENSG00000056998	0	1.0546	1.01922	0.844143	0	1.43016	0	1.07734	0	0	0	1.07261	0	2.6018	0	1.07567	0	1.08597	4.63957	0	0	GYG2	8908
ENSG00000057019	8534.08	8938.76	10833.3	12325.3	11407	11788.8	9041.5	10094.7	9585.94	9127	8836.87	10364.6	12042.1	10310.9	12281.5	10630.9	9900.94	11056.3	8840.69	9560.91	9115.23	DCBLD2	131566
ENSG00000057149	0	0	0	0	0	0	0	0	0	0	0	0	0	0	0	0	0	0	0	0	0	SERPINB3	6317
ENSG00000057252	2479.3	2597.47	2788.58	2005.68	1975.06	2204.59	2446.18	2571.61	2697.26	2521.49	2539.03	2875.66	2264.05	2042.41	2146.75	2823.64	2709.92	3054.83	2164.36	2698.48	2548.33	SOAT1	6646
ENSG00000057294	0	0	4.07687	2.53243	2.48123	2.14523	0	4.30935	2.16387	3.22167	0	2.14521	0.802002	1.73453	2.46847	0	0	4.34388	1.15989	1.83758	2.94832	PKP2	5318
ENSG00000057468	0	0	1.01922	0.844143	0	0.715078	4.46383	4.30935	3.2458	2.14778	1.18425	5.36303	0	0	1.64565	1.07567	3.35663	1.08597	3.47967	4.59394	1.96555	MSH4	4438
ENSG00000057593	0	0	0	0	0	0	0	0	0	0	0	0	0	0	0	0	0	0	0	0	0.982774	F7	2155
ENSG00000057608	7638.29	7565.67	7918.3	7326.31	7055.79	7309.53	7201.28	7139.52	7641.7	7436.69	7550.77	7979.12	6466.54	6676.22	6779.25	7437.21	7492	8276.17	7132.17	7276.8	7549.67	GDI2	2665
ENSG00000057657	6.57057	4.21839	8.15374	65.8431	70.3015	69.3626	20.0873	9.69604	18.3929	11.8128	9.47399	12.8713	44.9121	65.9122	60.0662	7.52972	10.0699	15.2036	27.8374	23.8885	36.3626	PRDM1	639
ENSG00000057663	662.533	685.488	711.414	854.272	811.362	786.586	504.413	523.586	529.066	467.142	496.2	532.013	787.566	689.477	728.2	556.123	516.921	651.582	494.114	664.284	539.543	ATG5	9474
ENSG00000057704	0	0	1.01922	2.53243	2.48123	0	1.11596	2.15468	2.16387	0	3.55275	0	3.20801	2.6018	2.46847	0	0	0	0	0	2.94832	TMCC3	57458
ENSG00000057757	1201.32	1166.38	1136.43	972.452	1018.96	1127.68	745.46	777.838	793.058	1063.15	988.848	1013.61	947.164	1034.65	1007.96	986.393	987.968	958.911	967.349	844.366	925.773	PITHD1	57095
ENSG00000057935	554.118	589.519	612.55	465.967	441.659	459.795	462.007	447.095	476.051	507.95	530.544	541.666	403.407	415.421	413.881	553.972	549.368	613.573	547.469	562.298	529.715	MTA3	57504
ENSG00000058056	626.395	678.105	697.145	1375.11	1379.56	1418.71	406.209	440.631	429.528	416.67	537.649	480.528	1321.7	1300.03	1421.02	606.68	494.543	525.609	583.425	556.786	577.871	USP13	8975
ENSG00000058063	1341.49	1387.85	1677.63	1374.26	1385.35	1525.26	1104.8	1291.73	1206.36	1310.15	1261.23	1426.57	1604	1386.76	1597.1	1514.55	1491.46	1698.46	1165.69	1209.12	1237.31	ATP11B	23200
ENSG00000058085	43.8038	61.1666	48.9224	43.8954	47.9704	37.8991	46.8703	35.5522	43.2774	67.6551	69.8707	46.1221	26.4661	40.7615	19.7478	38.7242	36.9229	57.5564	73.0732	47.777	53.0698	LAMC2	3918
ENSG00000058091	660.343	643.304	825.566	982.582	947.002	1048.3	533.428	512.813	500.936	502.581	440.541	602.805	990.472	871.603	1075.43	633.572	553.844	619.003	636.78	681.741	587.699	CDK14	5218
ENSG00000058262	19412.8	19130.4	19452.8	14305.7	14355.6	14210	21825.9	20965	21696	23573	23467.1	21665.6	13797.6	14347.2	14112.3	21603.8	20987.9	20941.8	23226.8	21393.1	22692.2	SEC61A1	29927
ENSG00000058272	295.676	290.014	338.38	1186.02	1133.92	1172.73	431.876	442.786	434.938	273.842	236.85	309.983	1262.35	1082.35	1212.02	304.416	335.663	380.089	303.892	261.855	270.263	PPP1R12A	4659
ENSG00000058335	3.28529	2.10919	2.03844	0.844143	4.13538	0	2.23192	2.15468	3.2458	4.29556	1.18425	2.14521	3.20801	4.33633	3.2913	2.15135	1.11888	1.08597	4.63957	1.83758	2.94832	RASGRF1	5923
ENSG00000058404	6.57057	5.27298	4.07687	9.28557	6.61661	2.14523	13.3915	8.61871	8.65548	6.44334	10.6582	9.65346	4.01001	8.67266	4.93695	12.9081	11.1888	14.1176	16.2385	3.67515	11.7933	CAMK2B	816
ENSG00000058453	94.1782	91.7499	82.5566	77.6611	57.0683	82.234	77.0011	71.1043	45.4412	55.8423	93.5557	82.5907	122.706	111.01	99.5618	91.4323	93.9856	81.4477	129.908	119.442	93.3635	CROCC	9696
ENSG00000058600	240.921	215.138	198.747	363.825	386.245	353.964	121.639	112.043	120.095	120.276	146.847	125.495	443.507	493.475	416.349	169.956	128.671	142.262	173.984	147.006	164.123	POLR3E	55718
ENSG00000058600	240.921	215.138	198.747	363.825	386.245	353.964	121.639	112.043	120.095	120.276	146.847	125.495	443.507	493.475	416.349	169.956	128.671	142.262	173.984	147.006	164.123	POLR3E	101060521
ENSG00000058668	7463.08	8100.35	8970.13	7026.64	6603.38	6862.6	8542.66	9085.19	8798.29	9080.82	9674.13	8935.89	6899.62	6808.04	6975.91	9882.21	8660.1	10185.3	9557.5	8402.32	9395.32	ATP2B4	493
ENSG00000058673	762.187	632.758	762.375	1554.07	1454	1458.04	1094.76	1063.33	1231.24	728.098	781.604	811.963	1498.94	1364.21	1524.69	858.388	909.646	951.309	813.084	798.427	723.321	ZC3H11A	9877
ENSG00000058729	71.1812	61.1666	71.3452	597.653	593.014	702.207	405.093	415.853	452.249	135.31	140.926	151.238	584.659	620.095	598.194	138.762	171.188	134.66	151.946	124.036	125.795	RIOK2	55781
ENSG00000058799	608.873	565.264	523.878	398.435	391.207	424.756	527.848	497.73	595.064	631.448	647.784	552.392	389.773	393.739	413.881	548.594	589.648	578.822	625.181	470.419	586.716	YIPF1	54432
ENSG00000058804	2116.82	2094.43	2379.87	2702.94	2680.55	2837.43	1779.95	2071.72	1890.14	1912.6	1759.79	2202.06	2628.16	2358.1	2668.42	2294.41	2097.89	2559.63	1798.99	1879.84	1959.65	NDC1	55706
ENSG00000058866	117.175	114.951	118.229	168.829	218.348	153.027	113.828	109.889	130.914	125.645	130.267	100.825	144.36	196.869	155.514	96.8106	127.552	103.167	132.228	118.524	127.761	DGKG	1608
ENSG00000059122	292.391	317.434	284.362	335.125	352.334	312.489	205.336	189.612	189.339	228.739	217.902	214.521	376.941	359.916	381.791	220.513	232.726	212.85	386.244	356.49	371.488	FLYWCH1	84256
ENSG00000059145	317.578	371.218	344.496	287.853	276.243	285.316	289.033	304.887	267.238	376.936	350.538	377.558	255.037	278.392	285.52	393.697	327.831	355.112	354.927	319.738	390.161	UNKL	64718
ENSG00000059377	191.642	178.227	165.113	121.557	90.9784	96.5355	194.177	175.606	196.912	201.891	210.796	161.964	115.488	89.3284	90.5107	192.546	195.803	229.14	183.263	182.839	212.279	TBXAS1	6916
ENSG00000059378	576.02	547.336	516.743	482.85	451.584	446.924	453.079	493.421	470.642	451.034	489.095	473.02	472.379	461.386	421.286	487.28	456.502	457.193	604.303	562.298	568.043	PARP12	64761
ENSG00000059573	2608.52	2562.67	2608.18	2197.3	2197.54	2195.29	2666.02	2578.07	2685.36	2725.53	2801.93	2737.29	1980.14	2098.78	2093.27	2668.75	2580.13	2610.67	2882.33	2576.28	2633.83	ALDH18A1	5832
ENSG00000059588	657.057	620.103	658.415	422.071	419.328	464.801	598.154	671.182	689.192	674.403	599.23	760.478	417.041	336.499	382.614	708.869	700.417	767.78	579.946	621.101	550.353	TARBP1	6894
ENSG00000059691	492.793	470.35	478.013	327.527	320.078	359.684	430.76	374.914	499.854	499.359	460.673	420.462	310.375	320.021	325.839	463.615	425.173	471.311	485.994	444.693	544.457	GATB	5188
ENSG00000059728	33.948	18.9827	26.4997	162.92	157.972	152.312	49.1022	53.8669	69.2438	48.3251	58.0282	36.4686	210.124	175.188	210.643	62.3891	67.1326	66.2441	33.6368	48.6958	44.2248	MXD1	4084
ENSG00000059758	90.8929	82.2585	90.7104	465.123	436.696	464.801	210.916	196.076	216.387	97.724	104.214	123.35	508.469	435.368	502.746	125.854	121.958	144.434	88.1517	76.2594	102.208	CDK17	5128
ENSG00000059769	238.731	227.793	298.631	243.113	250.604	261.004	213.148	265.025	234.78	205.113	266.456	299.257	235.789	199.471	260.835	268.918	271.887	292.126	199.501	217.753	181.813	DNAJC25	548645
ENSG00000059804	116.08	110.733	92.7488	82.726	86.0159	108.692	63.6096	49.5576	67.0799	62.2856	94.7399	102.97	98.6462	104.939	110.259	93.5836	76.0836	76.0179	80.0325	53.2897	60.932	SLC2A3	6515
ENSG00000059915	2.19019	2.10919	0	0	0	0.715078	3.34788	4.30935	1.08193	2.14778	2.3685	0	0.802002	0.867266	0.822825	1.07567	2.23775	0	2.31978	0	0.982774	PSD	5662
ENSG00000060069	20.8068	9.49137	19.3651	173.049	175.34	163.038	21.2032	18.3148	20.5568	17.1822	11.8425	15.0165	163.608	168.25	147.286	5.37837	17.902	7.60179	25.5176	18.3758	18.6727	CTDP1	9150
ENSG00000060138	462.13	429.221	376.091	346.099	325.041	338.232	386.122	410.466	486.871	512.246	478.437	518.069	323.207	333.03	333.244	453.934	455.383	484.342	445.398	457.556	462.886	YBX3	8531
ENSG00000060140	0	0	1.01922	0	0	0	3.34788	1.07734	0	2.14778	0	0	0	0	0.822825	0	1.11888	2.17194	0	0	0.982774	STYK1	55359
ENSG00000060237	1559.42	1855.04	2010.92	2344.18	2332.35	2296.83	1660.55	1695.73	1837.12	1624.8	1932.69	1753.71	2537.53	2482.98	2614.94	1936.21	1772.3	2087.23	2085.48	1746.62	1861.37	WNK1	65125
ENSG00000060303	0	0	0	0	0	0	0	0	0	0	0	0	0	0	0	0	0	0	0	0	0	RPS17P5	NA
ENSG00000060339	1247.31	1107.33	1308.68	1180.11	1187.68	1207.05	1117.07	1136.59	1173.9	1033.08	1093.06	1233.5	975.234	908.028	935.552	1341.36	1376.22	1386.78	1194.69	1300.08	1122.33	CCAR1	55749
ENSG00000060491	129.221	125.497	99.8833	600.185	671.586	557.046	191.945	165.91	186.093	108.463	129.083	119.059	516.489	623.564	538.127	81.7512	107.412	77.1038	189.062	206.727	162.158	OGFR	11054
ENSG00000060558	3.28529	4.21839	4.07687	4.22071	9.92491	9.29602	3.34788	1.07734	9.73741	5.36945	3.55275	5.36303	3.20801	2.6018	4.11412	8.60539	1.11888	2.17194	6.95935	6.43152	1.96555	GNA15	2769
ENSG00000060566	1.0951	3.16379	2.03844	0	0.827076	0.715078	2.23192	1.07734	6.49161	6.44334	2.3685	6.43564	0.802002	0.867266	1.64565	3.22702	3.35663	3.25791	6.95935	1.83758	0.982774	CREB3L3	84699
ENSG00000060642	178.501	157.135	140.652	203.438	190.228	199.507	139.495	126.049	150.389	157.862	144.478	131.931	203.708	200.339	190.073	144.14	126.433	123.801	147.306	171.813	192.624	PIGV	55650
ENSG00000060656	98.5586	101.241	118.229	61.6224	48.7975	69.3626	81.465	66.795	86.5548	97.724	107.767	109.406	79.3982	79.7885	78.9912	144.14	111.888	87.9635	147.306	91.8788	117.933	PTPRU	10076
ENSG00000060688	697.576	718.18	700.202	1367.51	1344	1355.07	646.14	567.757	691.356	568.088	581.466	535.231	1170.92	1246.26	1234.24	509.869	507.97	582.08	666.937	559.542	690.89	SNRNP40	9410
ENSG00000060709	2.19019	3.16379	1.01922	0.844143	0	2.14523	2.23192	0	3.2458	1.07389	1.18425	1.07261	1.604	0.867266	1.64565	3.22702	0	2.17194	5.79946	4.59394	1.96555	RIMBP2	23504
ENSG00000060718	16.4264	15.8189	19.3651	8.44143	5.78953	4.29047	12.2755	4.30935	17.311	9.66501	8.28974	8.58085	4.01001	7.8054	9.05107	11.8324	14.5454	20.6334	23.1978	16.5382	9.82774	COL11A1	1301
ENSG00000060749	562.879	689.706	822.509	1578.55	1587.99	1738.35	737.649	957.754	932.628	647.556	616.994	771.204	1451.62	1317.38	1549.38	765.88	699.298	796.016	541.669	684.497	627.992	QSER1	79832
ENSG00000060762	538.787	622.212	648.222	444.019	450.756	479.102	620.473	675.491	590.736	605.674	606.335	710.066	451.527	463.12	461.605	747.593	697.06	708.052	648.379	605.481	568.043	MPC1	51660
ENSG00000060971	781.898	712.907	692.049	421.227	406.921	416.175	816.882	731.513	744.371	900.994	787.526	785.148	403.407	418.89	451.731	746.517	782.094	737.373	862.959	832.422	930.687	ACAA1	30
ENSG00000060982	1461.95	1566.08	2270.82	2169.45	1965.96	2054.42	1522.17	2504.81	1723.52	1730.04	1565.58	2345.79	2580.04	1826.46	2635.51	2485.88	2167.26	2693.2	1558.89	1853.2	1608.8	BCAT1	586
ENSG00000061273	423.802	354.344	354.688	1103.29	1222.42	1023.28	562.443	590.381	548.541	399.487	421.593	350.742	1190.17	1155.2	1117.4	420.588	378.18	346.424	495.274	432.749	432.42	HDAC7	51564
ENSG00000061337	33.948	21.0919	25.4804	385.773	426.771	329.651	45.7543	73.259	50.8509	18.2561	34.3432	28.9604	285.513	340.836	295.394	50.5567	34.6852	39.0949	70.7534	49.6146	36.3626	LZTS1	11178
ENSG00000061455	6.57057	8.43677	7.13452	38.8306	41.3538	43.6198	7.81171	16.1601	21.6387	1.07389	7.10549	13.9439	38.4961	26.8853	38.6728	12.9081	11.1888	18.4615	1.15989	11.9442	6.87942	PRDM6	93166
ENSG00000061492	0	0	0	0	0	0	0	0	0	0	0	0	0	0	0	0	0	0	0	0	0	WNT8A	7478
ENSG00000061656	29.5676	30.5833	32.615	14.3504	21.504	13.5865	27.899	18.3148	29.2122	28.995	31.9747	26.8152	17.644	19.9471	15.6337	24.7405	24.6153	26.0633	51.0352	29.4012	35.3799	SPAG4	6676
ENSG00000061676	6098.59	6062.87	7261.93	5089.34	4927.72	5168.58	5595.42	6232.4	6222.21	6201.72	5927.17	7418.15	5199.38	4699.72	5481.66	7473.78	7185.42	8477.08	4763.67	6099.83	5724.66	NCKAP1	10787
ENSG00000061794	654.867	692.87	644.145	920.116	881.663	943.188	499.949	564.525	586.409	573.458	498.569	547.029	871.776	843.85	854.915	606.68	593.004	639.636	581.106	678.066	573.94	MRPS35	60488
ENSG00000061918	72.2763	69.6034	80.5182	50.6486	59.5495	57.2062	61.3777	54.9443	57.3425	66.5812	75.7919	77.2277	60.9521	65.9122	59.2434	62.3891	61.5382	68.4161	45.2358	58.8024	56.0181	GUCY1B3	2983
ENSG00000061936	122.651	117.06	119.248	415.318	463.99	439.058	216.496	217.622	242.353	169.675	183.559	179.125	426.665	455.315	437.743	153.821	187.971	181.357	212.26	185.595	184.761	SFSWAP	6433
ENSG00000061938	562.879	569.482	579.935	360.449	440.832	376.846	564.675	489.112	454.412	708.768	659.627	553.465	496.439	552.449	478.884	691.658	633.284	529.953	658.818	633.964	681.062	TNK2	10188
ENSG00000061987	528.931	578.973	652.299	737.781	806.399	771.569	406.209	441.709	425.2	434.926	504.49	519.142	761.902	643.512	765.227	534.61	519.159	577.736	450.038	483.282	455.024	MON2	23041
ENSG00000062038	4.38038	0	2.03844	0.844143	0.827076	2.14523	1.11596	0	3.2458	3.22167	5.92124	3.21782	2.40601	0	4.11412	3.22702	2.23775	2.17194	2.31978	5.51273	4.91387	CDH3	1001
ENSG00000062096	0	0	0	0	0	0	1.11596	0	0	0	2.3685	1.07261	0	0	0.822825	0	3.35663	0	2.31978	0	0	ARSF	416
ENSG00000062194	479.652	474.568	556.493	1372.58	1356.4	1399.41	595.922	603.309	637.259	328.61	333.958	417.244	1275.18	1125.71	1221.89	394.772	410.628	462.623	320.13	373.947	345.936	GPBP1	65056
ENSG00000062282	136.887	143.425	130.46	121.557	158.799	133.72	123.871	128.203	119.013	152.492	152.768	130.858	132.33	149.17	150.577	119.4	128.671	114.027	180.943	190.189	178.865	DGAT2	84649
ENSG00000062370	1.0951	0	4.07687	64.999	52.9329	73.653	8.92767	4.30935	10.8193	0	4.737	4.29043	74.5862	76.3194	68.2945	2.15135	3.35663	1.08597	3.47967	0	0.982774	ZNF112	7771
ENSG00000062485	5842.33	5645.25	5793.23	4140.52	4253.65	4168.19	6598.66	6549.14	6640.91	7119.89	7231.02	6651.23	3818.33	3896.63	3931.46	6513.2	6330.6	6615.73	6835.24	6100.75	6608.17	CS	1431
ENSG00000062524	1.0951	3.16379	0	0	0	0	1.11596	1.07734	0	0	0	0	0.802002	0	0	0	0	2.17194	0	0	0	LTK	4058
ENSG00000062582	43.8038	50.6206	42.8071	39.6747	35.5643	54.3459	56.9139	44.1709	62.7522	51.5467	68.6864	60.066	24.8621	41.6288	26.3304	53.7837	69.3703	51.0406	62.6341	50.5333	54.0526	MRPS24	64951
ENSG00000062598	355.906	301.615	255.824	509.018	547.524	524.152	203.104	183.148	210.977	193.3	209.612	161.964	499.647	528.165	489.581	186.092	203.635	215.022	307.371	240.722	247.659	ELMO2	63916
ENSG00000062650	342.765	319.543	308.823	1518.61	1541.67	1418	473.166	433.09	489.034	291.024	267.64	283.168	1429.97	1466.55	1416.08	220.513	259.579	319.275	252.856	270.124	268.297	WAPL	23063
ENSG00000062716	2701.6	2655.47	2591.87	1901.85	1897.31	2057.99	2533.23	2463.87	2687.53	2580.56	2624.3	2713.69	1910.37	2027.67	1920.47	2676.28	2705.44	2919.09	2378.94	2446.73	2495.26	VMP1	81671
ENSG00000062725	137.982	142.371	178.363	977.517	860.986	948.909	198.641	257.484	228.288	152.492	116.056	183.416	830.874	745.849	855.738	151.67	154.405	166.153	103.23	136.899	128.743	APPBP2	10513
ENSG00000062822	888.123	928.045	940.738	543.628	556.622	557.046	1003.25	911.428	880.695	1130.81	1135.69	1058.66	609.521	719.831	626.992	977.787	990.205	976.286	1227.16	1283.55	1256.97	POLD1	5424
ENSG00000063015	0	0	0	0	0	0	0	0	0	0	0	0	0	0	0	0	0	0	0	0	0.982774	SEZ6	124925
ENSG00000063046	2830.82	2698.71	2978.15	4765.19	4611.78	4719.52	3802.07	3943.06	4224.95	2600.96	2965.36	3068.73	5000.48	5038.82	5024.17	3327.06	3290.62	3245.96	3790.52	3252.51	3344.38	EIF4B	1975
ENSG00000063127	7.66567	5.27298	3.05765	5.06486	5.78953	7.86586	4.46383	6.46403	8.65548	4.29556	2.3685	7.50825	2.40601	2.6018	3.2913	10.7567	5.59438	8.68775	3.47967	1.83758	2.94832	SLC6A16	28968
ENSG00000063169	25.1872	32.6925	23.442	156.166	160.453	159.462	172.974	169.142	136.324	94.5024	99.4769	122.277	174.034	143.099	145.64	115.097	155.524	109.683	142.667	160.788	123.829	BICRA	29998
ENSG00000063176	216.829	178.227	182.44	304.736	335.793	318.925	191.945	182.07	142.815	230.886	175.269	166.254	285.513	327.827	254.253	163.502	182.377	140.09	231.978	192.945	237.831	SPHK2	56848
ENSG00000063177	15627	15635.4	13758.4	9586.08	9783.48	9101.51	17977	17103.8	16777.6	20896.8	18987.1	16012.9	9607.98	10234.6	9158.04	16057.7	16860.3	14655.2	19456	19599.6	19576.9	RPL18	6141
ENSG00000063180	221.209	183.5	186.517	97.0764	76.091	92.2451	180.785	148.673	181.765	237.33	256.982	179.125	85.0122	88.4612	78.9912	176.41	217.062	198.732	237.778	189.27	233.9	CA11	770
ENSG00000063241	1240.74	1208.57	992.718	861.026	909.784	800.172	1201.89	1196.92	1198.78	1431.5	1325.17	1150.91	982.452	965.267	845.041	1202.6	1318.04	999.092	1481.18	1434.23	1477.11	ISOC2	79763
ENSG00000063244	6389.88	6798.98	6266.15	4199.61	4324.78	3839.25	6779.45	6543.75	6106.44	7902.76	7600.51	6643.73	3898.53	4337.2	3966.84	6470.18	6647.24	5942.42	7731.84	7851.04	7837.62	U2AF2	11338
ENSG00000063245	4549.03	4606.48	4428.5	2668.34	2966.72	2710.86	5583.14	4887.88	4437.01	6422.94	5872.69	5754.53	2906.45	3209.75	2824.76	5290.16	5392.98	4658.81	5907.33	5886.67	5741.36	EPN1	29924
ENSG00000063322	683.34	653.85	631.915	848.363	893.242	909.579	520.037	556.984	583.163	644.334	599.23	582.425	797.992	874.204	825.293	548.594	544.893	603.799	684.336	561.379	653.545	MED29	55588
ENSG00000063438	420.517	453.476	412.783	1311.8	1432.5	1236.37	354.875	385.687	415.463	510.098	410.934	360.396	1282.4	1366.81	1184.04	451.783	433.005	393.121	434.959	439.181	444.214	AHRR	57491
ENSG00000063515	0	0	0	0	0	0	0	0	0	0	0	0	0	0	0	0	0	0	0	0	0	GSC2	2928
ENSG00000063587	51.4695	56.9482	32.615	514.927	498.727	520.577	141.727	118.507	137.406	48.3251	61.5809	55.7755	478.795	407.615	478.884	44.1026	32.4474	59.7283	46.3957	48.6958	57.0009	ZNF275	105373378
ENSG00000063587	51.4695	56.9482	32.615	514.927	498.727	520.577	141.727	118.507	137.406	48.3251	61.5809	55.7755	478.795	407.615	478.884	44.1026	32.4474	59.7283	46.3957	48.6958	57.0009	ZNF275	10838
ENSG00000063601	469.796	465.077	521.839	552.069	550.833	567.057	416.253	425.549	402.48	438.147	457.12	456.93	567.015	551.581	591.611	463.615	443.075	413.754	456.997	476.851	505.146	MTMR1	8776
ENSG00000063660	3942.34	4176.2	4040.18	2177.04	2495.29	2088.03	4460.49	4407.39	4075.65	5688.4	5333.86	5015.51	2472.57	2600.93	2395.24	5072.88	5259.84	4233.11	5412.05	5537.54	5110.42	GPC1	2817
ENSG00000063761	159.884	157.135	144.729	135.063	135.64	94.3903	159.582	160.523	173.11	166.453	168.163	165.181	130.726	119.683	102.03	132.308	142.097	131.402	207.621	190.189	187.71	ADCK1	57143
ENSG00000063854	372.332	362.781	313.919	201.75	203.461	212.378	370.498	355.522	342.973	476.807	467.778	371.122	200.5	216.817	196.655	386.167	430.767	350.768	438.439	384.053	412.765	HAGH	3029
ENSG00000063978	370.142	376.491	386.283	1702.64	1734.38	1785.55	1374.86	1273.41	1380.55	507.95	564.887	535.231	1521.4	1608.78	1544.44	441.026	488.949	464.795	721.452	674.39	642.734	RNF4	6047
ENSG00000064012	374.523	316.379	414.822	728.495	664.969	735.815	295.729	340.439	329.99	257.734	278.298	360.396	703.356	686.875	732.314	350.67	317.761	338.822	347.967	350.977	297.78	CASP8	841
ENSG00000064042	106.224	119.169	142.69	109.739	88.4971	96.5355	142.843	118.507	102.784	127.793	114.872	116.914	92.2302	98.0011	120.955	129.081	132.027	165.067	140.347	115.767	128.743	LIMCH1	22998
ENSG00000064102	563.974	682.324	655.357	800.247	761.737	780.865	417.368	434.167	497.69	480.029	473.7	547.029	762.704	794.416	779.215	509.869	483.355	582.08	468.596	393.241	428.489	INTS13	55726
ENSG00000064115	1247.31	1258.13	1208.79	699.794	765.045	759.413	1304.56	1336.98	1369.73	1373.51	1379.65	1372.94	720.198	743.247	731.491	1416.66	1433.28	1491.04	1401.15	1311.11	1296.28	TM7SF3	51768
ENSG00000064195	0	1.0546	0	0	0	0	2.23192	1.07734	2.16387	0	1.18425	0	0	0	0.822825	1.07567	0	0	1.15989	0	0	DLX3	1747
ENSG00000064199	370.142	314.27	355.707	293.762	257.221	266.724	316.932	373.836	350.547	329.684	375.407	419.389	223.759	256.711	215.58	365.729	365.873	425.7	383.924	350.977	332.178	SPA17	53340
ENSG00000064201	0	1.0546	0	0	0	0	0	0	1.08193	0	0	0	0	0	0	0	0	0	0	0	0.982774	TSPAN32	10077
ENSG00000064205	0	0	0	0.844143	0	0	0	0	1.08193	1.07389	2.3685	0	0	0	0	0	0	0	0	0	0	WISP2	8839
ENSG00000064218	0	0	0	0	0	0.715078	0	0	0	0	0	0	0	0	0	0	0	0	0	0	0	DMRT3	58524
ENSG00000064225	73.3714	92.8045	87.6527	80.1936	76.9181	80.8038	61.3777	46.3255	54.0967	56.9162	65.1337	57.9208	81.8042	76.3194	108.613	49.481	63.7759	74.9319	35.9566	78.097	44.2248	ST3GAL6	10402
ENSG00000064270	4.38038	3.16379	2.03844	0.844143	3.3083	0.715078	1.11596	7.54137	1.08193	0	2.3685	2.14521	2.40601	1.73453	0.822825	2.15135	6.71326	1.08597	3.47967	1.83758	4.91387	ATP2C2	9914
ENSG00000064300	1.0951	3.16379	2.03844	0.844143	0	0	2.23192	3.23201	2.16387	3.22167	3.55275	2.14521	0.802002	0	0.822825	0	2.23775	1.08597	2.31978	2.75636	0	NGFR	4804
ENSG00000064309	170.835	141.316	146.767	86.9467	72.7827	81.5189	165.162	136.822	144.979	149.271	165.795	136.221	65.7642	78.054	88.8651	146.292	142.097	193.303	136.867	155.275	177.882	CDON	50937
ENSG00000064313	3725.52	3866.15	4376.52	4186.95	4090.72	4431.34	3568.84	3700.66	3773.79	3796.2	3998.02	4061.96	3950.66	3809.03	4035.96	4078.95	3836.63	4657.72	3517.95	3688.93	3641.18	TAF2	6873
ENSG00000064393	986.681	1096.78	1259.75	1504.26	1354.75	1251.39	1015.52	1130.13	1234.49	907.437	1043.32	971.782	1683.4	1683.36	1749.33	937.987	870.486	892.667	1229.48	1054.77	1033.88	HIPK2	28996
ENSG00000064419	2387.31	2367.57	2410.45	2188.02	2164.46	2141.66	1804.5	1697.89	1881.48	2167.11	2200.33	1985.39	2015.43	2156.89	2111.37	2028.72	1873	2189.31	2221.19	2023.17	2189.62	TNPO3	23534
ENSG00000064489	0	0	1.01922	0	0	0	0	0	1.08193	0	0	0	0	0	0	0	0	0	0	0	0	BORCS8-MEF2B	4207
ENSG00000064490	812.561	840.513	738.933	598.497	633.54	549.895	800.142	762.755	798.468	879.516	910.687	791.584	583.055	642.644	538.127	785.242	832.444	742.803	980.108	871.011	855.996	RFXANK	8625
ENSG00000064545	562.879	593.738	510.628	335.125	330.83	344.668	672.923	597.923	666.472	759.241	704.628	661.798	354.485	363.385	345.586	688.431	691.466	520.179	785.246	725.843	704.649	TMEM161A	54929
ENSG00000064547	10.951	7.38217	7.13452	10.1297	9.09784	9.29602	8.92767	0	4.32774	8.59112	5.92124	6.43564	16.04	7.8054	9.05107	8.60539	13.4265	7.60179	3.47967	1.83758	3.93109	LPAR2	9170
ENSG00000064601	5948.56	6018.58	5778.96	2950.28	3147.02	2920.38	6352.04	5611.85	6365.02	7130.63	7398	6494.63	3465.45	3426.57	3274.02	6787.5	7151.86	6398.53	7451.14	6476.54	6758.53	CTSA	5476
ENSG00000064607	1073.19	1010.3	1012.08	1085.57	1167	1075.48	896.115	845.711	918.562	860.186	892.924	779.785	1154.88	1208.1	1075.43	847.631	794.402	800.359	1195.85	1094.28	1153.78	SUGP2	10147
ENSG00000064651	831.178	872.151	948.892	1027.32	961.89	976.797	828.041	993.306	936.955	962.206	927.267	1073.68	1032.18	888.948	1000.55	1268.22	1095.38	1303.16	780.607	848.041	867.789	SLC12A2	6558
ENSG00000064652	273.774	273.14	321.054	350.319	325.041	366.835	252.207	229.473	176.355	223.369	238.034	247.772	368.921	320.889	386.728	252.783	255.104	285.61	228.499	219.59	240.78	SNX24	28966
ENSG00000064655	25.1872	22.1465	20.3844	30.3891	33.9101	27.888	20.0873	15.0827	19.4748	7.51723	17.7637	19.3069	27.2681	35.5579	30.4445	17.2108	22.3775	31.4931	17.3984	20.2133	23.5866	EYA2	2139
ENSG00000064666	2777.16	2635.44	2490.97	3117.42	3388.53	2956.13	4026.38	3656.49	3639.63	3700.63	3446.16	2947.52	3095.73	3096.14	3034.58	2972.09	3076.91	2808.32	3354.41	3266.29	3259.86	CNN2	1265
ENSG00000064687	153.313	168.735	146.767	86.1026	103.385	92.2451	181.901	177.761	134.16	200.818	216.718	203.795	97.0422	100.603	78.9912	183.94	192.447	191.131	190.222	203.971	201.469	ABCA7	10347
ENSG00000064692	2.19019	6.32758	4.07687	11.818	6.61661	10.0111	2.23192	8.61871	5.40967	2.14778	3.55275	7.50825	8.82202	1.73453	5.75977	1.07567	5.59438	0	6.95935	10.1067	1.96555	SNCAIP	9627
ENSG00000064703	72.2763	58.0028	75.4221	873.688	907.303	956.774	275.642	312.428	285.631	124.571	127.899	144.802	795.586	749.318	789.089	63.4647	93.9856	102.081	63.794	86.3661	80.5874	DDX20	11218
ENSG00000064726	1340.4	1426.87	1667.44	1117.64	1075.2	1136.26	1246.53	1395.15	1340.52	1388.54	1421.1	1850.25	1156.49	929.709	1179.11	1708.17	1686.15	1956.92	1285.16	1390.13	1300.21	BTBD1	53339
ENSG00000064763	858.555	808.875	914.238	624.666	606.247	657.157	783.403	726.126	769.255	795.753	853.843	891.336	603.105	575.865	605.599	877.75	814.542	915.472	879.198	834.259	858.944	FAR2	55711
ENSG00000064787	6.57057	0	1.01922	0.844143	0.827076	3.57539	0	0	0	0	0	0	0	0	0	2.15135	1.11888	1.08597	1.15989	1.83758	0.982774	BCAS1	8537
ENSG00000064835	0	0	0	0	0	0	0	0	0	0	0	0	0	0	0	0	0	0	0	0	0	POU1F1	5449
ENSG00000064886	197.117	145.534	168.171	85.2584	76.091	96.5355	207.568	191.766	185.011	216.926	200.138	186.634	91.4282	83.2576	84.751	176.41	174.545	175.927	199.501	157.113	209.331	CHI3L2	1117
ENSG00000064932	211.353	200.373	172.248	641.548	729.481	660.732	322.512	275.799	268.32	175.044	248.692	233.828	786.764	836.045	765.227	192.546	267.411	167.239	263.295	268.286	301.712	SBNO2	22904
ENSG00000064933	142.362	125.497	202.824	214.412	213.386	191.641	139.495	152.982	166.618	131.015	137.373	188.779	202.906	158.71	198.301	143.065	148.811	215.022	80.0325	133.224	105.157	PMS1	5378
ENSG00000064961	2485.87	2510.99	2268.78	1370.89	1425.05	1238.52	2857.97	2524.2	2498.19	3087.44	3041.15	2737.29	1434.78	1672.96	1346.96	2905.39	3205.58	2744.24	3376.44	3149.61	3018.1	HMG20B	10362
ENSG00000064989	5.47548	15.8189	7.13452	5.909	7.44369	8.58094	13.3915	9.69604	9.73741	8.59112	3.55275	15.0165	12.832	9.53993	18.925	13.9838	17.902	13.0316	10.439	8.26909	2.94832	CALCRL	10203
ENSG00000064995	501.554	461.913	447.437	479.473	472.26	529.873	314.7	303.809	302.942	386.601	354.09	378.63	405.011	460.518	419.641	286.129	350.208	322.533	276.054	395.998	355.764	TAF11	6882
ENSG00000064999	189.452	158.189	185.498	290.385	298.574	324.645	146.191	145.441	165.536	106.315	131.452	122.277	325.613	335.632	371.094	149.519	132.027	144.434	240.097	205.809	181.813	ANKS1A	23294
ENSG00000065000	6055.88	5923.67	5921.65	4112.66	4230.49	3860.71	5798.52	5526.75	5425.9	6777.32	7091.28	6112.79	4512.86	4782.11	4433.38	6720.81	6631.58	6157.45	7126.37	6333.21	6669.1	AP3D1	8943
ENSG00000065029	148.933	168.735	150.844	249.866	273.762	262.434	179.669	143.286	148.225	157.862	180.006	169.472	269.473	255.844	241.088	189.319	194.684	184.615	192.542	163.544	158.227	ZNF76	7629
ENSG00000065054	1259.36	1347.77	1173.12	975.829	1036.33	916.015	1132.7	970.682	962.922	1310.15	1265.96	1177.72	936.738	1006.9	851.624	1129.46	1254.26	981.716	1376.79	1279.87	1325.76	SLC9A3R2	9351
ENSG00000065057	360.286	322.706	320.034	203.438	213.386	175.909	325.86	274.721	285.631	337.202	346.985	271.369	167.618	227.224	172.793	305.491	304.334	263.891	404.802	356.49	398.023	NTHL1	4913
ENSG00000065060	249.682	320.597	304.746	476.096	452.411	474.812	190.829	216.545	246.681	222.295	226.192	199.505	669.672	712.026	762.759	230.194	259.579	242.171	272.574	211.321	222.107	UHRF1BP1	54887
ENSG00000065135	4056.23	4132.96	4587.5	4335.52	4199.07	4474.96	3256.37	3855.79	3571.47	3616.86	3487.61	4341.91	4179.23	3627.77	4230.97	3991.82	3968.65	4313.47	3161.86	3495.07	3358.14	GNAI3	2773
ENSG00000065150	9157.19	9339.51	9740.66	6447.56	6367.66	6721.02	9144.16	8759.84	9524.27	9307.41	9794.92	9999.91	6480.98	6757.74	6709.31	9871.46	9529.47	10856.4	9086.59	9171.34	9310.8	IPO5	3843
ENSG00000065154	4420.9	4132.96	4436.65	2995.02	3007.25	3165.65	4242.87	4362.14	4551.7	4385.77	4543.96	4534.98	3013.12	2687.66	2879.89	4500.62	4340.12	4860.8	4328.71	4084.93	4306.51	OAT	4942
ENSG00000065183	1034.87	1015.58	1092.6	2271.59	2171.07	2439.85	1144.97	1147.37	1169.57	832.265	903.582	869.884	2260.04	2284.38	2238.08	718.55	746.29	798.187	890.797	853.554	880.565	WDR3	10885
ENSG00000065243	630.775	712.907	885.7	1505.95	1482.95	1623.23	600.386	659.331	636.177	445.665	516.333	669.307	1596.79	1337.32	1572.42	794.923	695.941	831.853	525.431	682.659	575.905	PKN2	5586
ENSG00000065268	756.711	855.278	736.894	614.536	669.932	629.269	908.39	813.39	797.386	1109.33	984.111	969.636	684.108	732.84	671.425	842.252	900.695	718.912	1060.14	964.727	972.946	WDR18	57418
ENSG00000065308	1486.04	1526	1569.6	5320.63	5164.26	5156.43	1538.91	1556.75	1621.82	1211.35	1248.2	1104.78	4971.61	5382.25	5100.69	1124.08	1103.21	1139.18	1573.97	1445.25	1331.66	TRAM2	9697
ENSG00000065320	176.31	178.227	170.209	111.427	138.122	87.2395	170.742	165.91	170.946	239.478	198.954	200.577	103.458	110.143	92.1564	199	195.803	170.497	201.821	149.762	241.762	NTN1	9423
ENSG00000065325	9.85586	9.49137	5.09609	5.909	0.827076	7.15078	6.69575	9.69604	2.16387	15.0345	14.211	11.7987	6.41601	5.2036	4.93695	6.45404	13.4265	11.9457	2.31978	13.7818	3.93109	GLP2R	9340
ENSG00000065328	262.823	292.123	264.997	868.623	871.738	824.485	270.062	285.495	266.156	182.561	203.691	222.03	793.982	863.797	802.254	173.183	202.517	230.225	276.054	257.261	259.452	MCM10	55388
ENSG00000065357	421.612	399.692	451.513	248.178	292.785	281.741	501.065	478.338	511.755	547.684	583.835	519.142	284.711	269.72	257.544	443.178	514.683	521.265	549.788	439.181	513.991	DGKA	1606
ENSG00000065361	16.4264	11.6006	17.3267	12.6621	8.27076	15.7317	22.3192	20.4694	15.1471	20.4039	33.159	24.67	13.634	14.7435	14.8108	26.8918	6.71326	13.0316	16.2385	22.0509	17.6899	ERBB3	2065
ENSG00000065371	0	0	0	0	0	0	0	0	0	0	0	0	0	0	0	0	0	0	0	0	0	ROPN1	54763
ENSG00000065413	91.988	66.4396	94.7872	169.673	133.159	167.328	104.9	86.1871	106.03	68.729	74.6077	83.6633	184.46	130.957	163.742	109.719	113.007	129.23	113.669	85.4473	78.6219	ANKRD44	91526
ENSG00000065427	4342.05	4173.04	3950.49	2900.47	2943.56	2933.97	4418.08	4029.25	4326.66	4343.89	4773.71	4158.5	2786.96	3140.37	2874.13	4160.71	4180.12	4213.56	4760.19	4292.58	4364.5	KARS	3735
ENSG00000065457	347.145	392.31	388.322	463.434	403.613	414.03	251.091	277.953	313.761	306.059	322.116	323.927	457.141	462.253	400.716	285.054	276.362	318.189	374.645	337.195	327.264	ADAT1	23536
ENSG00000065485	569.45	505.152	491.263	263.373	312.635	329.651	517.805	486.957	538.803	496.137	598.046	492.326	294.335	322.623	313.496	490.507	499.019	501.718	579.946	491.552	488.439	PDIA5	10954
ENSG00000065491	104.034	100.187	93.768	229.607	253.085	217.384	117.176	94.8058	95.2102	77.3201	95.9242	94.3894	218.145	259.313	216.403	93.5836	98.4611	93.3934	75.3929	71.6655	82.553	TBC1D22B	55633
ENSG00000065518	2891.05	2642.82	2491.99	1538.87	1597.91	1583.18	3295.43	2901.27	3219.84	3671.63	3416.56	2804.87	1512.58	1779.63	1613.56	2903.24	2918.03	3092.84	3226.82	3493.23	3451.5	NDUFB4	4710
ENSG00000065526	181.786	174.008	201.805	1182.64	1178.58	1111.95	969.768	1080.57	1179.31	424.187	557.781	434.406	1342.55	1437.93	1265.5	576.561	586.291	649.41	513.832	465.826	443.231	SPEN	23013
ENSG00000065534	3020.27	3055.17	3437.82	1823.35	1912.2	1596.77	2745.26	2992.85	3025.09	3281.81	3521.96	3408.74	1950.47	2062.36	1962.44	3556.18	3330.89	3439.26	3640.9	3313.15	3369.93	MYLK	4638
ENSG00000065548	1195.84	1225.44	1326	1354.85	1257.98	1389.4	998.783	1096.73	1097.08	1021.27	1168.85	1243.15	1213.43	1181.22	1246.58	1199.38	1253.14	1322.71	948.791	1168.7	1099.72	ZC3H15	55854
ENSG00000065559	304.437	334.307	310.861	1153.1	1039.63	1145.56	310.236	296.268	298.614	191.153	229.744	213.449	967.214	959.196	979.162	180.713	187.971	221.538	241.257	260.936	224.072	MAP2K4	6416
ENSG00000065600	389.854	355.399	383.226	254.931	288.65	256.713	294.613	287.649	272.647	366.197	391.986	361.468	298.345	286.198	261.658	373.259	373.705	384.433	289.973	378.541	338.074	TMEM206	55248
ENSG00000065609	1.0951	0	0	0	0	0	0	0	0	0	0	0	0	0	0	0	0	1.08597	0	0	0	SNAP91	9892
ENSG00000065613	1181.61	1105.22	1392.25	1588.68	1549.94	1643.25	680.735	742.286	734.634	617.487	736.603	807.673	1729.12	1767.49	1750.15	883.128	836.919	1030.58	858.32	824.153	778.357	SLK	9748
ENSG00000065615	357.001	428.166	499.417	375.643	379.628	393.293	318.048	385.687	362.448	368.344	343.432	433.333	383.357	319.154	392.487	492.659	452.026	536.469	301.572	385.891	343.971	CYB5R4	51167
ENSG00000065618	739.19	692.87	639.049	333.436	366.395	322.5	643.908	690.574	729.224	839.782	887.002	720.792	336.841	371.19	283.052	754.047	827.968	713.482	916.314	840.691	879.582	COL17A1	1308
ENSG00000065621	19.7117	15.8189	16.3075	11.818	11.5791	18.592	32.3628	26.9335	31.3761	16.1084	22.5007	27.8878	14.436	16.4781	16.4565	11.8324	15.6643	10.8597	24.3577	21.1321	18.6727	GSTO2	119391
ENSG00000065665	301.151	293.178	299.65	188.244	179.476	197.362	300.193	342.594	365.694	360.827	328.037	302.475	160.4	180.391	164.565	304.416	304.334	384.433	285.333	302.281	322.35	SEC61A2	55176
ENSG00000065675	0	0	0	0	0	0	0	0	0	0	0	2.14521	0	0	0	0	0	0	0	0	0	PRKCQ	5588
ENSG00000065717	154.408	168.735	177.344	102.141	96.7679	87.9546	193.061	192.844	179.601	238.404	183.559	198.432	113.082	77.1867	77.3455	197.924	194.684	173.755	190.222	250.829	219.159	TLE2	7089
ENSG00000065802	512.505	454.531	440.302	1149.72	1290.24	1251.39	495.486	457.869	486.871	551.98	557.781	458.003	1500.55	1542.87	1405.38	461.464	495.662	450.677	482.515	423.561	440.283	ASB1	51665
ENSG00000065809	1060.05	1080.96	1176.18	2293.54	2370.4	2504.2	988.739	1074.11	1125.21	839.782	879.897	1000.74	2592.87	2321.67	2658.55	899.263	896.22	1074.02	976.628	1123.68	958.204	FAM107B	83641
ENSG00000065833	1857.28	1791.76	2042.51	1397.06	1255.5	1317.17	1902.71	2072.8	2097.87	2135.97	1999.01	2164.52	1360.2	1219.38	1351.08	2143.82	2242.23	2411.94	1628.49	1913.84	1873.17	ME1	4199
ENSG00000065882	1789.39	1755.9	1700.05	1249.33	1259.64	1229.22	1713	1711.89	1849.03	1959.85	2051.12	1784.82	1167.71	1230.65	1221.07	1836.17	1740.97	1846.15	2075.05	1867.9	1987.17	TBC1D1	23216
ENSG00000065883	146.743	157.135	167.152	983.426	1011.51	1021.13	406.209	398.615	374.349	254.512	273.562	262.789	947.164	961.798	962.705	300.113	262.936	287.782	254.016	247.154	224.072	CDK13	8621
ENSG00000065911	1805.81	1898.27	2182.14	1565.88	1534.23	1638.96	1563.46	1714.05	1819.81	1833.13	1888.88	2006.85	3151.07	2813.41	3243.58	1951.27	2064.33	2216.46	1669.08	1864.22	1686.44	MTHFD2	10797
ENSG00000065923	335.099	352.235	358.765	261.684	280.379	225.25	352.643	393.228	375.431	393.044	519.885	435.478	312.781	283.596	318.433	465.767	392.726	462.623	382.764	425.399	351.833	SLC9A7	84679
ENSG00000065970	88.7027	97.0229	128.421	518.304	573.991	592.085	124.987	148.673	139.57	89.1329	95.9242	87.9537	554.985	586.272	548.001	119.4	82.7968	96.6513	84.6721	93.7164	128.743	FOXJ2	55810
ENSG00000065978	31593.5	31417.5	31791.4	17895	17544.8	17918.4	33737.7	31656.5	34069	34837	36839.6	36388.2	17871	18213.5	18072.5	34648.5	36074.8	37829.7	37899.4	33177.4	34550.4	YBX1	4904
ENSG00000065989	106.224	99.1321	104.979	184.023	198.498	171.619	110.48	99.1151	129.832	93.4285	81.7132	99.7524	190.074	169.984	179.376	123.702	124.195	109.683	138.027	131.387	132.674	PDE4A	5141
ENSG00000066027	759.996	769.855	907.104	960.634	929.634	1053.31	560.211	648.558	584.245	666.886	627.652	838.778	835.686	838.646	885.359	816.436	704.892	890.495	621.702	702.873	639.786	PPP2R5A	5525
ENSG00000066032	0	0	0	0	0	0	0	0	0	0	0	0	0	0	0	0	0	0	1.15989	0	0	CTNNA2	1496
ENSG00000066044	2179.24	2217.82	2272.86	2541.71	2590.4	2501.34	2751.95	2794.62	2510.09	2652.51	2585.22	2556.02	2420.44	2238.41	2354.92	2679.5	2529.78	2609.58	2791.86	2798.63	2647.59	ELAVL1	1994
ENSG00000066056	2.19019	2.10919	3.05765	0.844143	0.827076	2.14523	4.46383	1.07734	1.08193	0	2.3685	1.07261	1.604	0.867266	2.46847	1.07567	3.35663	1.08597	0	2.75636	2.94832	TIE1	7075
ENSG00000066084	595.732	667.56	729.76	1206.28	1139.71	1222.78	639.444	670.104	706.503	486.472	643.047	572.772	1304.86	1186.42	1314.05	644.328	605.312	743.889	836.282	817.721	846.168	DIP2B	57609
ENSG00000066117	1215.56	1246.53	1172.1	1015.5	1141.37	1018.99	888.303	846.788	994.298	1053.49	1146.35	1010.4	931.124	1091.02	979.984	925.079	939.856	917.644	1194.69	1042.82	1158.69	SMARCD1	6602
ENSG00000066135	416.136	448.203	433.167	974.141	1034.67	946.048	348.179	296.268	308.351	327.537	343.432	284.241	1093.93	1162.14	1095.18	304.416	284.195	267.148	316.65	317.901	341.022	KDM4A	9682
ENSG00000066136	349.335	397.583	359.784	442.331	430.08	488.398	392.817	344.748	321.335	391.97	362.38	347.525	423.457	489.138	412.235	391.545	360.278	314.931	455.837	395.079	382.299	NFYC	4802
ENSG00000066185	2.19019	5.27298	3.05765	2.53243	0	0	0	1.07734	4.32774	4.29556	1.18425	0	0.802002	1.73453	1.64565	0	1.11888	1.08597	1.15989	0	1.96555	ZMYND12	84217
ENSG00000066230	1.0951	1.0546	0	0	0.827076	0	0	0	0	0	0	0	0	0	0	0	0	0	0	0	0	SLC9A3	6550
ENSG00000066248	9.85586	17.9281	12.2306	5.909	12.4061	7.86586	14.5075	18.3148	15.1471	12.8867	20.1322	15.0165	13.634	10.4072	10.6967	17.2108	14.5454	17.3755	12.7588	20.2133	26.5349	NGEF	25791
ENSG00000066279	768.757	916.444	1180.25	3727.73	3530.79	3714.83	633.864	813.39	723.814	498.285	455.936	566.336	3682.79	3192.41	3680.5	661.539	576.221	754.749	618.222	935.326	741.011	ASPM	259266
ENSG00000066294	0	0	0	0	0	0	0	0	0	0	0	0	0	0	0	0	0	0	0	0	0	CD84	8832
ENSG00000066322	4371.62	4071.8	3873.03	3214.5	3456.35	3150.63	3768.59	3625.24	3728.35	4422.28	4337.9	3748.76	3037.98	3306.02	3053.5	3704.62	3714.67	3624.97	4328.71	3986.62	4324.2	ELOVL1	64834
ENSG00000066336	0	0	0	0	0.827076	0	0	0	0	2.14778	1.18425	2.14521	0.802002	0	0	1.07567	1.11888	0	0	0	0	SPI1	6688
ENSG00000066379	216.829	174.008	150.844	283.632	358.951	334.657	281.222	225.164	218.551	224.443	219.086	184.488	270.275	326.092	275.646	214.059	211.468	159.637	170.504	202.133	211.296	ZNRD1	30834
ENSG00000066382	0	0	1.01922	0	0	0	0	0	0	0	0	0	0	0	0	0	0	0	0	0	0.982774	MPPED2	744
ENSG00000066405	0	0	2.03844	0	0	0	0	0	0	0	0	0	0.802002	0	0.822825	0	0	0	0	0	0	CLDN18	51208
ENSG00000066422	88.7027	100.187	128.421	696.418	708.804	727.95	332.556	277.953	319.171	140.68	143.294	189.851	635.987	588.874	611.359	161.351	181.258	171.583	161.225	134.143	145.451	ZBTB11	27107
ENSG00000066427	164.264	182.445	188.555	182.335	169.551	180.915	120.524	133.59	134.16	146.049	117.241	158.746	239.799	191.666	230.391	145.216	138.741	192.217	163.545	137.818	165.106	ATXN3	4287
ENSG00000066455	429.277	401.801	431.129	817.13	825.422	820.91	372.73	324.279	385.169	321.093	291.325	282.096	791.576	900.222	804.723	267.843	288.67	291.04	356.087	288.499	290.901	GOLGA5	9950
ENSG00000066468	0	0	0	0	0	0	0	0	0	0	0	0	0	0	0	0	0	0	0	0	0	FGFR2	2263
ENSG00000066557	740.285	766.692	1014.12	785.897	745.196	788.731	564.675	706.734	619.948	597.083	576.729	913.861	766.714	652.184	775.924	805.68	779.857	915.472	502.233	743.299	699.735	LRRC40	55631
ENSG00000066583	213.544	246.776	258.881	207.659	213.386	213.093	177.437	202.54	177.437	211.556	188.296	227.393	214.134	187.33	189.25	245.254	189.09	251.945	198.341	194.783	228.004	ISOC1	51015
ENSG00000066629	1399.53	1427.92	1572.65	1528.74	1583.85	1530.27	1115.96	1190.46	1167.41	1147.99	1267.15	1234.57	1415.53	1492.57	1404.56	1318.78	1193.84	1311.85	1670.24	1430.55	1465.32	EML1	2009
ENSG00000066651	213.544	208.81	206.901	136.751	157.144	155.887	131.683	140.054	154.717	155.714	169.348	196.287	170.024	145.701	199.946	178.562	195.803	219.366	170.504	133.224	163.14	TRMT11	60487
ENSG00000066654	62.4204	58.0028	76.4413	655.899	657.526	686.475	203.104	226.241	233.698	83.7635	69.8707	86.8811	540.549	504.749	583.383	54.8594	57.0627	61.9003	51.0352	79.9346	36.3626	THUMPD1	55623
ENSG00000066697	1316.3	1186.42	1109.93	1192.77	1143.02	1211.34	1061.28	1039.63	1123.05	1163.02	1149.91	1112.29	1135.63	1128.31	1096	1119.78	1275.52	1281.44	1210.93	1161.35	1186.21	MSANTD3	91283
ENSG00000066735	0	0	0	0	0	0	0	0	0	0	0	0	0.802002	0.867266	1.64565	0	0	0	0	0	4.91387	KIF26A	26153
ENSG00000066739	469.796	527.298	560.57	685.444	661.661	660.017	434.108	498.808	487.952	448.886	455.936	485.891	718.594	692.946	676.362	464.691	452.026	528.867	392.043	434.587	407.851	ATG2B	55102
ENSG00000066777	1121.38	1249.7	1428.94	2219.25	2141.3	2305.41	771.127	823.086	876.367	751.723	901.213	963.201	2110.07	2055.42	2185.42	1121.93	1004.75	1180.45	958.07	991.372	1059.43	ARFGEF1	10565
ENSG00000066813	0	0	0	0	0	0	0	0	0	0	0	0	0	0	0	0	0	0	0	0	0	ACSM2B	348158
ENSG00000066827	170.835	148.698	183.459	198.374	195.19	180.2	161.814	162.678	164.454	128.867	165.795	145.875	210.124	197.737	200.769	171.032	167.831	162.895	179.783	159.869	221.124	ZFAT	57623
ENSG00000066855	1613.08	1801.25	1842.75	1643.55	1477.99	1744.08	1189.61	1339.13	1262.62	1346.66	1454.26	1675.41	1680.19	1534.19	1611.09	1556.5	1508.25	1709.32	1393.03	1472.82	1445.66	MTFR1	9650
ENSG00000066923	68.991	81.2039	70.326	34.6099	36.3913	50.7705	73.6533	77.5684	73.5715	88.059	76.9762	98.6798	49.7241	42.496	47.7238	80.6755	70.4892	72.7599	74.233	72.5843	90.4152	STAG3	10734
ENSG00000066926	150.028	132.879	122.306	104.674	91.8055	117.273	151.77	126.049	130.914	166.453	176.453	138.366	117.092	82.3903	97.0933	137.686	162.237	170.497	156.585	146.087	155.278	FECH	2235
ENSG00000066933	215.734	214.083	249.708	520.836	502.035	482.678	130.567	171.297	155.799	161.084	194.217	187.706	546.965	541.174	541.419	207.605	196.922	217.194	193.702	215.915	231.935	MYO9A	4649
ENSG00000067048	0	0	0	0	0	0	0	0	0	0	0	0	0	0	0	0	0	0	0	0	0	DDX3Y	8653
ENSG00000067057	6801.64	7510.84	7012.22	4700.19	4957.49	4580.08	7633.16	6897.12	7107.23	8888.59	8794.23	8133.58	5169.7	5363.17	4882.64	7801.86	8036.89	7091.38	8907.97	8624.66	8568.8	PFKP	5214
ENSG00000067064	815.846	814.148	1012.08	1128.62	1024.75	1206.34	578.067	781.07	643.751	664.738	644.231	872.029	1023.35	760.593	928.146	779.863	740.696	897.011	591.545	707.467	643.717	IDI1	3422
ENSG00000067066	853.079	893.243	922.392	623.821	619.48	579.928	629.401	601.155	717.323	653.999	692.786	706.848	586.263	640.043	603.131	748.669	700.417	905.698	820.043	729.518	756.736	SP100	6672
ENSG00000067082	222.304	260.485	277.227	2616	2525.89	2596.45	2179.47	2172.99	2279.64	734.541	731.866	834.488	2792.57	2574.91	2939.13	515.248	569.508	600.541	789.886	843.447	760.667	KLF6	1316
ENSG00000067113	347.145	327.979	339.399	362.137	330.83	353.964	319.164	307.041	327.826	350.088	319.747	365.759	337.643	320.889	350.523	333.459	362.516	371.402	273.734	359.246	353.799	PLPP1	8611
ENSG00000067141	76.6567	60.112	67.2684	43.8954	46.3163	49.3404	78.1171	85.1097	82.227	56.9162	63.9494	83.6633	45.7141	49.4342	37.8499	70.9945	92.8667	80.3617	85.832	67.9903	79.6047	NEO1	4756
ENSG00000067167	6537.72	7477.09	10511.2	7436.05	6829.17	7757.17	6845.29	9626.02	7409.09	7263.8	7046.28	10981.3	8165.18	5677.99	7825.06	10371.6	9084.16	11362.5	5115.12	7333.77	6491.22	TRAM1	23471
ENSG00000067177	32.8529	40.0747	46.884	15.1946	18.1957	19.3071	18.9713	24.7788	29.2122	22.5517	39.0802	34.3234	8.02002	12.1417	12.3424	35.4972	43.6362	34.751	20.878	23.8885	24.5693	PHKA1	5255
ENSG00000067182	366.857	341.689	378.13	1608.94	1659.11	1631.09	745.46	762.755	750.863	436	442.909	434.406	1526.21	1626.99	1512.35	331.307	340.138	313.845	450.038	347.302	401.954	TNFRSF1A	7132
ENSG00000067191	26.2823	32.6925	26.4997	62.4666	67.8202	57.9213	26.783	24.7788	24.8845	24.6995	34.3432	33.2508	76.9922	97.1338	86.3966	37.6486	31.3285	21.7194	30.1572	44.1018	46.1904	CACNB1	782
ENSG00000067208	271.584	192.991	214.036	586.679	506.998	567.057	323.628	380.3	352.711	171.822	214.349	271.369	541.351	526.431	562.812	317.324	331.187	382.261	231.978	312.388	263.383	EVI5	7813
ENSG00000067221	459.94	483.005	460.686	308.956	350.68	285.316	352.643	387.842	354.875	568.088	518.701	424.752	302.355	330.428	314.319	437.799	430.767	343.166	472.076	468.582	471.731	STOML1	9399
ENSG00000067225	75939.4	74488.3	70422.8	41972.5	42934.3	41470.2	82419.1	77528.5	81649.3	88451	90327.4	79723.6	41651.2	44644.3	41192.3	80492.7	82589.9	75594.3	95011.3	84864.8	87465.9	PKM	5315
ENSG00000067248	1567.08	1523.89	1759.17	1564.2	1480.47	1628.23	1277.77	1397.31	1427.07	1324.11	1421.1	1627.14	1401.1	1352.07	1445.7	1639.33	1576.5	1868.95	1228.32	1506.81	1315.93	DHX29	54505
ENSG00000067334	434.753	379.655	406.668	1509.33	1557.38	1682.58	949.681	819.854	1007.28	415.596	465.41	452.64	1334.53	1461.34	1366.71	348.518	344.614	386.605	404.802	424.48	319.401	DNTTIP2	30836
ENSG00000067365	240.921	235.175	192.632	185.711	209.25	158.032	210.916	204.694	208.813	251.29	210.796	212.376	175.638	202.94	179.376	183.94	250.628	165.067	230.818	184.676	199.503	METTL22	79091
ENSG00000067369	860.745	898.516	796.009	1015.5	1071.06	1047.59	546.82	602.232	644.833	551.98	651.337	526.65	1063.45	1169.07	1068.85	615.285	557.2	651.582	915.154	786.483	824.547	TP53BP1	7158
ENSG00000067445	0	0	1.01922	0	0.827076	0.715078	2.23192	1.07734	1.08193	3.22167	2.3685	0	0.802002	0	1.64565	3.22702	1.11888	0	8.11924	2.75636	1.96555	TRO	7216
ENSG00000067533	707.432	717.126	766.452	822.195	823.768	893.848	552.399	625.934	632.932	646.482	666.732	661.798	906.262	834.31	947.894	672.296	672.445	733.029	673.897	528.303	603.423	RRP15	51018
ENSG00000067560	14237.3	12673.1	13240.7	8861.81	8908.44	9061.47	15133.5	15622.5	15483.6	15751.8	15867.8	15817.7	8552.55	8941.52	8777.07	14958.3	14483.9	15356.7	15386	15033.2	15163.2	RHOA	387
ENSG00000067596	525.646	578.973	580.954	769.858	748.504	798.027	539.008	509.581	499.854	509.024	506.859	507.343	761.1	850.788	762.759	447.48	460.977	522.351	640.26	565.973	592.613	DHX8	1659
ENSG00000067601	40.5185	20.0373	32.615	25.3243	31.4289	21.4523	29.0149	25.8561	31.3761	39.7339	45.0015	32.1782	23.2581	21.6817	20.5706	37.6486	27.9719	32.5791	44.0759	39.5079	57.0009	PMS2P4	NA
ENSG00000067606	289.105	323.761	291.496	249.022	236.544	218.099	218.728	204.694	220.715	279.212	266.456	223.102	222.155	256.711	263.304	253.859	224.894	212.85	274.894	225.103	267.314	PRKCZ	5590
ENSG00000067646	0	0	0	0	0	0	0	0	0	0	0	0	0	0	0	0	0	0	0	0	0	ZFY	7544
ENSG00000067704	4355.2	4102.38	4062.6	2704.63	2745.07	2760.92	4106.73	3985.07	4393.74	4057.16	4538.04	4457.75	2609.71	2758.77	2719.44	4183.29	4260.68	4731.57	4019.02	4109.74	4155.17	IARS2	55699
ENSG00000067715	421.612	342.744	447.437	361.293	320.906	346.813	334.788	356.599	348.383	325.389	363.564	421.534	393.783	356.446	378.499	449.632	396.082	504.976	399.003	388.647	355.764	SYT1	6857
ENSG00000067798	147.838	145.534	156.96	568.952	506.998	524.867	303.541	318.892	348.383	179.34	184.743	173.762	670.474	645.246	662.374	175.335	181.258	210.678	206.461	241.641	242.745	NAV3	89795
ENSG00000067829	1280.17	1267.62	1165.98	771.546	735.271	691.481	1496.5	1279.88	1331.86	1578.62	1418.73	1393.32	756.288	793.549	722.44	1310.17	1357.2	1248.86	1506.7	1521.51	1589.15	IDH3G	3421
ENSG00000067836	209.163	164.517	180.402	135.063	128.197	119.418	204.22	170.219	163.372	218	200.138	185.561	115.488	132.692	130.006	192.546	210.349	180.271	215.74	282.068	208.348	ROGDI	79641
ENSG00000067840	148.933	161.353	115.172	65.8431	71.9556	60.0666	157.35	157.291	121.177	164.305	153.952	159.818	68.9722	76.3194	75.6999	195.773	175.664	141.176	175.144	155.275	159.209	PDZD4	57595
ENSG00000067842	0	0	0	0	0	0	1.11596	0	0	3.22167	0	0	0	0	0	0	0	0	0	2.75636	0	ATP2B3	492
ENSG00000067900	398.615	378.6	446.417	345.254	360.605	341.807	276.758	293.036	344.055	380.157	357.643	393.647	379.347	333.03	415.527	405.529	406.152	469.139	305.051	340.87	334.143	ROCK1	6093
ENSG00000067955	570.545	670.723	940.738	1183.49	1057	1154.14	389.47	519.277	387.333	430.63	451.199	629.62	1220.65	815.23	1124.8	632.496	591.886	693.934	451.198	588.024	477.628	CBFB	865
ENSG00000067992	163.169	137.098	172.248	103.83	117.445	107.977	150.654	165.91	185.011	165.379	145.663	199.505	105.062	106.674	97.9162	183.94	172.307	197.646	183.263	150.681	186.727	PDK3	5165
ENSG00000068001	366.857	363.836	282.323	343.566	385.417	338.947	347.063	332.898	358.12	412.374	407.382	372.195	315.187	334.765	300.331	373.259	361.397	287.782	437.279	450.206	436.352	HYAL2	8692
ENSG00000068024	122.651	150.807	130.46	301.359	282.033	253.853	127.219	121.739	95.2102	107.389	105.398	84.7359	310.375	280.994	275.646	117.248	113.007	112.941	129.908	103.823	163.14	HDAC4	9759
ENSG00000068028	657.057	698.143	611.531	384.929	409.403	345.383	361.571	332.898	348.383	603.526	580.282	524.505	356.089	363.385	331.598	478.675	485.592	468.053	396.683	395.079	458.955	RASSF1	11186
ENSG00000068078	66.8008	72.7672	61.1531	60.7783	70.3015	47.9102	60.2618	58.1763	44.3593	75.1723	74.6077	72.9373	68.1702	58.9741	60.889	67.7674	50.3494	54.2985	80.0325	74.4218	74.6908	FGFR3	2261
ENSG00000068079	412.851	430.275	359.784	241.425	215.867	228.11	473.166	438.477	469.56	533.724	502.122	422.607	231.779	209.878	208.997	438.875	457.62	380.089	517.312	419.886	535.612	IFI35	3430
ENSG00000068097	124.841	122.333	112.114	412.786	485.494	396.153	145.075	115.275	114.685	111.685	110.135	114.769	457.943	468.324	444.325	92.5079	73.8458	98.8232	99.7507	105.661	107.122	HEATR6	63897
ENSG00000068120	910.024	827.858	754.221	651.678	681.511	662.877	1130.47	1091.34	1081.93	1111.48	1059.9	919.224	700.95	672.999	616.296	907.869	913.003	801.445	1173.81	1091.52	1072.21	COASY	80347
ENSG00000068137	27.3774	27.4195	22.4228	102.141	109.174	95.8205	51.3341	29.0881	22.7206	56.9162	37.896	24.67	114.686	99.7356	115.195	48.4053	30.2097	29.3212	24.3577	40.4267	35.3799	PLEKHH3	79990
ENSG00000068305	385.474	410.238	495.34	580.77	630.232	658.587	357.107	425.549	377.595	396.266	386.065	461.221	717.792	601.883	672.248	537.837	529.228	583.166	410.602	384.053	356.747	MEF2A	4205
ENSG00000068308	451.179	428.166	452.533	458.369	448.275	444.063	492.138	474.029	504.181	517.615	523.438	501.98	409.823	410.217	417.172	461.464	487.83	460.451	518.471	509.927	460.921	OTUD5	55593
ENSG00000068323	980.111	982.884	956.026	606.939	660.834	607.101	855.94	842.479	819.024	1182.35	1113.19	1027.56	692.128	719.831	645.917	1036.95	1071.88	993.662	1067.1	940.839	949.359	TFE3	7030
ENSG00000068354	117.175	105.46	103.96	175.582	175.34	167.328	93.7405	63.563	87.6367	86.9851	92.3714	82.5907	204.51	189.931	178.553	86.0539	87.2723	66.2441	112.509	103.823	103.191	TBC1D25	4943
ENSG00000068366	2673.13	2757.77	3386.86	3067.61	2733.49	3012.62	2491.94	3017.62	2760.01	2763.12	2698.9	3413.03	3123.8	2619.14	3268.26	3208.73	2892.3	3654.29	2571.48	2587.31	2637.76	ACSL4	2182
ENSG00000068383	454.465	401.801	433.167	714.145	645.946	643.57	285.685	318.892	325.662	398.413	352.906	314.274	634.383	639.175	646.74	381.864	339.02	371.402	393.203	394.16	366.575	INPP5A	3632
ENSG00000068394	243.111	183.5	191.613	206.815	199.325	218.814	234.351	212.236	192.584	219.074	240.403	197.36	225.363	215.949	213.934	193.621	183.496	201.99	248.217	182.839	226.038	GPKOW	27238
ENSG00000068400	284.725	262.594	267.035	122.401	132.332	122.278	245.511	223.009	249.927	270.62	264.088	270.297	165.212	169.117	150.577	279.675	268.53	234.569	378.125	318.819	288.935	GRIPAP1	56850
ENSG00000068438	914.405	887.97	909.142	668.561	720.383	680.754	872.68	836.014	889.35	1050.26	958.057	912.788	639.997	683.406	665.665	912.171	968.947	946.965	927.913	990.453	968.032	FTSJ1	24140
ENSG00000068489	2311.75	2485.68	2716.21	1847.83	1722.8	1661.13	2329.01	2223.63	2349.96	2239.06	2502.32	2483.08	1941.65	1863.76	1941.04	2659.07	2755.79	2895.19	2529.72	2583.63	2328.19	PRR11	55771
ENSG00000068615	4.38038	5.27298	1.01922	5.06486	4.13538	2.14523	1.11596	2.15468	4.32774	5.36945	5.92124	4.29043	1.604	3.46907	2.46847	4.30269	3.35663	1.08597	1.15989	4.59394	1.96555	REEP1	65055
ENSG00000068650	0	3.16379	1.01922	0.844143	0.827076	0.715078	8.92767	1.07734	2.16387	2.14778	2.3685	0	2.40601	0	1.64565	2.15135	1.11888	4.34388	4.63957	6.43152	0.982774	ATP11A	23250
ENSG00000068654	912.215	971.283	1009.03	1596.27	1556.56	1447.32	912.854	882.34	1017.02	757.093	896.476	776.567	1693.83	1711.12	1640.71	791.696	703.773	716.74	1011.43	891.224	898.255	POLR1A	NA
ENSG00000068697	6877.2	6926.59	6950.04	4192.86	3930.27	4182.49	6523.89	6950.99	7132.11	7388.37	7300.89	7940.51	4093.42	3894.03	4411.99	7337.17	7534.51	8045.95	5737.98	7029.65	6900.05	LAPTM4A	9741
ENSG00000068724	292.391	312.161	270.093	311.489	327.522	361.114	265.598	231.628	236.944	294.246	290.141	250.99	307.167	334.765	292.926	262.464	255.104	206.334	299.252	293.093	239.797	TTC7A	57217
ENSG00000068745	274.869	265.758	263.977	398.435	454.065	389.002	696.358	657.176	666.472	448.886	405.013	396.864	332.029	359.048	344.764	442.102	416.222	412.668	475.555	423.561	414.731	IP6K2	51447
ENSG00000068781	0	0	0	0	0	0	0	0	0	0	0	0	0.802002	0	0	0	0	0	1.15989	0	0	STON1-GTF2A1L	286749
ENSG00000068784	454.465	443.985	490.244	428.824	406.094	443.348	379.426	341.516	368.94	358.679	399.092	440.841	383.357	433.633	367.803	402.302	421.816	443.075	412.921	423.561	389.178	SRBD1	55133
ENSG00000068796	260.633	246.776	276.208	1094.01	966.025	1031.14	401.745	378.146	363.53	171.822	190.664	211.304	933.53	1001.69	1028.53	199	153.286	235.655	198.341	249.91	227.021	KIF2A	3796
ENSG00000068831	0	3.16379	3.05765	0.844143	0.827076	0	0	0	0	0	0	1.07261	1.604	0.867266	0	2.15135	2.23775	1.08597	2.31978	0	2.94832	RASGRP2	10235
ENSG00000068878	2417.97	2294.8	2415.55	2897.94	2695.44	2958.99	2002.03	2011.39	2233.11	2101.6	2273.76	2167.74	2974.62	3032.83	3140.72	2355.73	2260.13	2578.09	2062.29	2129.75	2243.67	PSME4	23198
ENSG00000068885	129.221	158.189	234.42	112.271	107.52	105.116	145.075	189.612	157.962	154.64	158.689	220.957	139.548	100.603	117.664	221.589	194.684	255.203	141.507	165.382	124.812	IFT80	57560
ENSG00000068903	1744.49	1775.94	1619.54	1039.98	1052.04	991.098	1853.61	1781.92	1773.29	2081.2	1951.64	1815.92	1028.17	1102.3	1026.89	1837.25	1866.29	1648.5	2113.32	1957.02	2021.57	SIRT2	22933
ENSG00000068912	1162.99	1205.4	1271.98	960.634	981.739	981.802	1051.23	1073.03	1100.33	1026.64	1122.67	1197.03	911.074	992.153	1007.96	1143.44	1152.44	1297.73	976.628	1119.08	1136.09	ERLEC1	27248
ENSG00000068971	519.075	513.588	475.975	454.149	492.11	465.516	444.152	436.322	468.478	572.384	554.228	511.633	490.023	499.545	435.274	499.113	500.138	474.569	615.902	542.085	516.939	PPP2R5B	5526
ENSG00000068976	0	1.0546	2.03844	0	0.827076	3.57539	7.81171	7.54137	6.49161	5.36945	1.18425	4.29043	1.604	0	0	3.22702	5.59438	2.17194	12.7588	8.26909	7.86219	PYGM	5837
ENSG00000068985	562.879	455.586	432.148	249.022	241.506	221.674	536.776	503.117	498.772	596.009	586.203	429.043	274.285	287.932	229.568	482.977	503.494	503.89	564.867	543.922	541.508	PAGE1	8712
ENSG00000069011	515.79	616.939	556.493	887.194	894.896	827.345	728.721	579.608	534.476	833.339	774.499	677.887	875.786	937.515	939.666	732.534	702.654	596.197	702.894	758	694.821	PITX1	5307
ENSG00000069018	0	2.10919	0	0	0	0	1.11596	0	0	0	0	0	0.802002	0	0	0	1.11888	0	0	0.918788	0	TRPC7	57113
ENSG00000069020	5.47548	9.49137	6.11531	21.1036	13.2332	23.5976	6.69575	11.8507	11.9013	9.66501	20.1322	12.8713	17.644	16.4781	23.0391	9.68106	14.5454	14.1176	11.5989	11.9442	27.5177	MAST4	375449
ENSG00000069122	1.0951	0	2.03844	0.844143	0.827076	2.14523	1.11596	0	3.2458	2.14778	3.55275	1.07261	0	2.6018	0	3.22702	0	1.08597	2.31978	0	2.94832	ADGRF5	221395
ENSG00000069188	0	0	2.03844	0	1.65415	0.715078	0	1.07734	0	0	1.18425	0	0	0.867266	0	0	0	0	0	0	0	SDK2	54549
ENSG00000069206	0	0	0	0	0	0	0	2.15468	0	0	0	0	0	0	0	0	0	0	0	0	0	ADAM7	8756
ENSG00000069248	1045.82	1083.07	1021.26	1144.66	1152.94	1189.17	629.401	698.115	733.552	763.536	833.711	819.471	1075.48	1169.94	1052.39	775.561	713.843	793.844	894.276	827.828	940.514	NUP133	55746
ENSG00000069275	13526.6	13645.4	16953.7	13575.5	12974.3	13620.8	12132.7	15170	13079.5	14238.7	13558.5	17142.4	13697.4	11170.4	13786.4	17238.7	16209.2	18968.6	12388.8	14210.9	13186.9	NUCKS1	64710
ENSG00000069329	3479.12	3489.66	3926.03	2984.04	2793.86	3006.19	3591.15	3781.46	3823.56	3494.44	3642.75	4057.67	2938.53	2844.63	3007.42	3804.66	3784.04	4293.92	3240.74	3616.35	3509.48	VPS35	55737
ENSG00000069345	602.303	681.269	585.031	1266.21	1163.7	1301.44	507.761	525.741	563.688	440.295	509.227	422.607	1109.17	1154.33	1117.4	378.637	394.963	447.419	512.672	536.572	499.249	DNAJA2	10294
ENSG00000069399	32.8529	43.2385	30.5765	205.127	230.754	208.803	74.7692	110.966	82.227	105.241	88.8187	81.5181	207.718	176.922	177.73	60.2377	57.0627	59.7283	69.5935	60.64	57.0009	BCL3	602
ENSG00000069424	620.919	626.43	546.301	337.657	369.703	307.484	641.676	659.331	641.587	804.344	767.393	607.095	364.911	438.837	339.004	659.388	682.515	585.337	777.127	657.852	756.736	KCNAB2	8514
ENSG00000069431	635.155	746.654	845.951	638.172	555.795	589.224	533.428	588.227	622.112	600.305	650.153	669.307	620.749	550.714	620.41	776.636	685.871	863.346	570.667	660.609	658.458	ABCC9	10060
ENSG00000069482	0	0	0	0	0	0	0	0	0	0	0	0	0	0	0	0	0	0	0	0	0	GAL	51083
ENSG00000069493	4.38038	0	2.03844	3.37657	2.48123	1.43016	1.11596	3.23201	4.32774	4.29556	1.18425	3.21782	2.40601	0.867266	1.64565	1.07567	7.83213	4.34388	0	4.59394	0	CLEC2D	29121
ENSG00000069509	120.461	102.296	105.999	93.6998	110.001	110.837	85.9288	71.1043	81.1451	76.2462	60.3967	72.9373	77.7942	104.072	93.802	87.1296	108.531	106.425	77.7127	58.8024	64.8631	FUNDC1	139341
ENSG00000069535	0	0	0	0	0	0	0	0	0	0	0	0	0	0	0	0	0	0	0	0	0	MAOB	4129
ENSG00000069667	2.19019	1.0546	2.03844	17.727	5.78953	5.00555	3.34788	4.30935	3.2458	1.07389	3.55275	2.14521	13.634	11.2745	9.8739	2.15135	2.23775	3.25791	1.15989	11.0255	4.91387	RORA	6095
ENSG00000069696	0	6.32758	0	4.22071	0	3.57539	10.0436	2.15468	2.16387	1.07389	3.55275	4.29043	2.40601	3.46907	4.11412	2.15135	3.35663	3.25791	10.439	2.75636	2.94832	DRD4	1815
ENSG00000069702	134.697	130.77	148.806	379.864	374.665	353.964	183.017	193.921	196.912	108.463	125.53	124.422	323.207	306.145	371.094	136.611	133.146	140.09	158.905	141.493	116.95	TGFBR3	7049
ENSG00000069712	15.3313	13.7098	26.4997	25.3243	31.4289	31.4634	4.46383	3.23201	3.2458	6.44334	13.0267	20.3795	36.8921	34.6907	37.8499	5.37837	8.95101	11.9457	5.79946	4.59394	9.82774	KIAA1107	23285
ENSG00000069764	0	0	0	0	0	0	0	0	0	0	0	0	0	0	0	0	0	0	0	0	0	PLA2G10	8399
ENSG00000069812	0	0	0	0	0	0	0	0	0	0	0	0	0	0	0	0	0	0	0	0	0	HES2	54626
ENSG00000069849	5401.01	4869.07	4807.65	3358.84	3386.88	3699.81	5546.31	5231.55	5714.78	5368.38	5340.96	5493.89	3375.63	3469.93	3529.1	5483.78	5365.01	5948.94	4861.1	5316.11	5407.22	ATP1B3	483
ENSG00000069869	499.364	503.042	674.722	911.674	827.076	928.171	390.585	365.218	397.07	346.867	393.171	468.729	839.696	788.345	855.738	435.648	392.726	462.623	343.328	272.88	408.834	NEDD4	4734
ENSG00000069943	258.443	274.195	347.553	184.867	169.551	187.35	254.439	276.876	274.811	291.024	262.903	357.178	169.222	129.223	195.009	327.005	288.67	356.198	192.542	286.662	260.435	PIGB	9488
ENSG00000069956	249.682	323.761	344.496	1673.09	1595.43	1755.52	334.788	364.14	341.891	136.384	158.689	227.393	1803.7	1561.08	1741.92	128.005	118.601	142.262	105.55	155.275	147.416	MAPK6	5597
ENSG00000069966	580.401	613.775	564.647	413.63	420.155	399.014	565.791	581.763	562.606	659.369	685.68	658.58	435.487	429.297	396.602	633.572	678.039	702.622	690.135	623.857	672.217	GNB5	10681
ENSG00000069974	554.118	601.12	740.971	476.096	447.448	474.812	552.399	642.094	564.77	557.349	651.337	697.194	471.577	390.27	464.896	679.826	614.263	823.165	567.187	585.268	585.733	RAB27A	5873
ENSG00000069998	683.34	673.887	609.492	579.082	640.157	526.297	505.529	553.752	545.295	678.699	740.156	619.967	583.857	641.777	633.575	624.966	571.746	475.655	700.574	675.309	748.874	HDHD5	27440
ENSG00000070010	2472.73	2286.36	2076.15	1387.77	1485.43	1468.77	2422.75	2269.95	2529.56	2622.44	2623.11	2273.93	1391.47	1455.27	1409.5	2235.25	2357.47	2378.27	2482.17	2309.83	2495.26	UFD1	7353
ENSG00000070018	252.967	298.451	309.842	742.001	643.465	716.508	277.874	326.433	336.482	268.473	294.878	286.386	719.396	709.424	791.557	301.189	286.432	337.736	302.732	306.875	263.383	LRP6	4040
ENSG00000070019	1.0951	1.0546	1.01922	0	0	0	0	1.07734	0	1.07389	0	0	0	0	0.822825	0	1.11888	1.08597	0	0.918788	1.96555	GUCY2C	2984
ENSG00000070031	0	0	0	0	0	0	0	0	0	0	0	0	0	0.867266	0	0	0	0	0	0	0	SCT	6343
ENSG00000070047	132.507	123.388	105.999	911.674	992.491	833.781	507.761	460.023	487.952	207.261	233.297	197.36	911.876	1062.4	929.792	143.065	167.831	143.348	185.583	198.458	162.158	PHRF1	57661
ENSG00000070061	1555.04	1538.66	1621.58	1251.02	1242.27	1263.54	1579.08	1630.01	1719.19	1732.19	1879.4	1850.25	1149.27	1210.7	1116.57	1835.1	1626.85	1851.58	1635.45	1472.82	1688.41	IKBKAP	8518
ENSG00000070081	3649.95	3616.21	3461.26	1816.6	1808.82	1921.41	3436.04	3290.19	3715.36	3286.1	3596.56	3734.82	1830.17	2128.27	1955.03	3768.08	3979.84	4333.02	3149.1	3318.66	3178.29	NUCB2	105376575
ENSG00000070081	3649.95	3616.21	3461.26	1816.6	1808.82	1921.41	3436.04	3290.19	3715.36	3286.1	3596.56	3734.82	1830.17	2128.27	1955.03	3768.08	3979.84	4333.02	3149.1	3318.66	3178.29	NUCB2	4925
ENSG00000070087	4185.46	4724.59	5874.77	4288.24	4217.26	4481.39	4380.14	6205.47	4676.12	5158.97	4581.86	6422.77	4366.1	3550.59	4526.36	6303.45	6078.85	6926.31	3828.8	5299.57	4484.4	PFN2	5217
ENSG00000070159	26.2823	27.4195	18.3459	152.79	156.317	162.323	8.92767	12.9281	14.0651	12.8867	11.8425	11.7987	135.538	135.294	152.223	19.3621	8.95101	24.9773	24.3577	22.0509	19.6555	PTPN3	5774
ENSG00000070182	203.688	223.574	230.343	120.712	119.099	89.3848	203.104	191.766	204.486	268.473	261.719	231.683	159.598	164.781	130.829	247.405	236.083	213.936	312.011	269.205	238.814	SPTB	6710
ENSG00000070190	0	0	0	0	0	0.715078	0	1.07734	1.08193	1.07389	0	0	0	0	0	0	0	0	0	0	0	DAPP1	27071
ENSG00000070193	0	0	0	0	0	0	0	0	0	0	0	0	0	0	0	0	0	0	0	0	0	FGF10	2255
ENSG00000070214	1679.88	1733.76	2037.42	1183.49	1073.54	1174.16	1772.14	2143.9	1911.78	1945.89	1958.75	2247.11	1111.57	935.78	1111.64	2058.84	2010.62	2401.08	1655.16	1821.04	1826.98	SLC44A1	23446
ENSG00000070269	152.218	157.135	155.94	126.621	116.618	130.144	132.799	172.374	179.601	193.3	161.058	182.343	101.854	128.355	125.892	168.881	199.16	203.076	143.827	162.625	144.468	TMEM260	54916
ENSG00000070366	684.435	638.031	628.857	873.688	908.13	853.088	424.064	410.466	415.463	441.369	460.673	415.099	858.142	926.24	798.963	406.605	407.271	411.582	637.94	453.881	560.181	SMG6	23293
ENSG00000070367	1638.26	1909.87	2498.1	1928.02	1761.67	2012.94	1263.27	1893.96	1519.04	1707.49	1572.68	2341.5	2000.99	1612.25	1975.6	2322.38	2177.33	2657.37	1250.36	1669.44	1478.09	EXOC5	10640
ENSG00000070371	188.356	196.155	175.305	141.816	133.159	156.602	214.264	166.987	201.24	219.074	228.56	176.98	191.678	185.595	175.262	238.8	194.684	209.592	244.737	199.377	249.625	CLTCL1	8218
ENSG00000070388	2.19019	1.0546	0	1.68829	0	1.43016	1.11596	0	0	0	5.92124	3.21782	0	1.73453	0	3.22702	1.11888	1.08597	0	2.75636	6.87942	FGF22	27006
ENSG00000070404	1763.1	1628.3	1450.35	1407.19	1471.37	1397.26	1844.68	1793.77	1640.21	2160.67	2263.1	1934.98	1393.88	1577.56	1448.17	1856.61	1937.89	1690.85	1860.47	1934.97	1851.55	FSTL3	10272
ENSG00000070413	1308.64	1185.37	1197.58	1029.85	1018.13	976.082	1331.34	1202.31	1278.85	1383.17	1310.96	1284.98	1001.7	986.082	980.807	1150.97	1170.34	1099	1442.9	1443.42	1333.62	DGCR2	9993
ENSG00000070423	433.658	510.425	473.936	575.705	617.826	617.112	464.239	408.311	368.94	500.433	531.728	474.092	591.877	662.591	574.332	478.675	502.375	463.709	498.753	575.161	442.248	RNF126	55658
ENSG00000070444	24.0921	22.1465	19.3651	216.101	239.025	188.781	159.582	155.137	165.536	78.394	60.3967	54.7029	280.701	298.34	247.67	50.5567	60.4193	70.588	67.2737	77.1782	56.0181	MNT	4335
ENSG00000070476	52.5646	39.0201	51.9801	265.061	272.108	258.858	91.5086	98.0378	112.521	63.3595	48.5542	63.2838	286.315	307.88	269.064	62.3891	63.7759	54.2985	102.07	65.2339	76.6564	ZXDC	79364
ENSG00000070495	117.175	122.333	96.8257	514.083	467.298	456.935	253.323	198.23	256.418	141.754	116.056	136.221	350.475	398.942	365.334	83.9025	105.174	110.769	146.146	121.28	109.088	JMJD6	23210
ENSG00000070501	824.607	843.677	816.393	578.238	559.931	618.543	708.634	783.225	816.861	837.635	823.053	838.778	599.095	633.104	594.902	857.312	798.878	932.848	719.133	771.782	783.271	POLB	5423
ENSG00000070526	0	0	1.01922	1.68829	0	0	0	0	0	0	0	0	0	2.6018	0	0	2.23775	0	0	0	0	ST6GALNAC1	55808
ENSG00000070540	256.252	303.724	289.458	447.396	460.681	448.354	268.946	243.478	257.5	227.665	234.481	245.627	433.883	471.793	416.349	220.513	265.174	259.547	278.374	247.154	257.487	WIPI1	55062
ENSG00000070601	0	0	0	0	1.65415	0	0	0	0	0	0	0	0.802002	0	0.822825	0	0	0	0	0	0	FRMPD1	22844
ENSG00000070610	171.93	150.807	103.96	261.684	281.206	250.992	194.177	252.097	222.879	160.01	151.584	150.165	275.087	274.923	227.1	169.956	143.216	159.637	158.905	155.275	171.985	GBA2	57704
ENSG00000070614	2194.57	2237.85	2340.12	3246.57	3182.59	2986.17	2135.94	2114.81	2133.57	2217.58	2318.76	2234.24	3162.29	3233.17	3155.53	2159.95	1875.24	1838.55	2638.75	2500.02	2472.66	NDST1	3340
ENSG00000070669	1511.23	1587.17	1415.69	955.57	990.01	1081.91	1734.2	1639.71	1806.83	1623.72	1816.64	1685.07	1860.64	1901.05	1801.99	1594.15	1740.97	1784.25	1519.46	1468.22	1727.72	ASNS	440
ENSG00000070718	1025.01	1073.58	1014.12	857.649	807.226	840.217	569.139	616.237	651.325	916.029	870.423	762.623	949.57	976.542	929.792	700.264	682.515	797.101	730.732	704.71	765.581	AP3M2	10947
ENSG00000070729	8.76076	9.49137	7.13452	3.37657	3.3083	2.14523	11.1596	6.46403	7.57354	6.44334	13.0267	4.29043	3.20801	0	4.11412	11.8324	10.0699	10.8597	9.27913	9.18788	14.7416	CNGB1	1258
ENSG00000070731	0	0	0	0	0	0	0	0	0	0	0	1.07261	0	0.867266	0	0	0	0	0	0	0	ST6GALNAC2	10610
ENSG00000070748	0	0	0	0	0	0	0	0	0	0	0	0	0	0	0	0	0	0	0	0	0	CHAT	1103
ENSG00000070756	57107	54435.1	56653.2	37737.4	37563.3	37836.2	59499.6	56154.1	59858	60536.3	63709	62830.1	38013.3	37890.9	36893	60360.3	62239.7	64253.5	62470.6	56305.2	57771.4	PABPC1	26986
ENSG00000070759	51.4695	43.2385	25.4804	51.4927	57.0683	61.4967	26.783	32.3201	37.8677	33.2906	35.5275	33.2508	43.3081	61.5759	49.3695	34.4216	54.8249	35.837	39.4363	49.6146	34.3971	TESK2	10420
ENSG00000070761	451.179	443.985	392.399	563.043	599.63	508.421	406.209	359.831	411.135	422.039	426.33	442.987	543.757	526.431	480.53	368.956	374.824	375.745	506.872	391.404	482.542	CFAP20	29105
ENSG00000070770	545.358	480.896	511.647	1121.87	1117.38	1148.42	709.75	613.005	727.06	472.512	549.492	510.561	1086.71	1119.64	1109.17	456.086	512.445	533.211	477.875	523.709	516.939	CSNK2A2	1459
ENSG00000070778	303.341	314.27	326.15	566.42	566.547	539.169	258.902	254.252	252.091	253.438	268.825	260.643	609.521	574.998	588.32	313.021	261.817	291.04	350.287	300.444	324.315	PTPN21	11099
ENSG00000070785	1622.93	1534.44	1510.48	1091.48	1031.36	1047.59	1629.3	1526.59	1694.31	1737.55	1789.4	1568.15	1035.38	1142.19	1030.18	1560.8	1685.03	1649.59	1650.53	1565.61	1638.28	EIF2B3	8891
ENSG00000070808	1.0951	0	1.01922	0.844143	0	0.715078	0	1.07734	0	1.07389	0	0	0	1.73453	0.822825	0	2.23775	1.08597	0	0	0	CAMK2A	815
ENSG00000070814	1656.88	1696.85	1639.92	899.012	998.281	913.155	1128.23	1168.91	1166.33	1374.58	1528.87	1301.07	1243.1	1420.58	1122.33	1445.71	1427.69	1333.57	1743.32	1561.02	1655.97	TCOF1	6949
ENSG00000070831	7976.68	7666.92	8575.7	6833.34	7113.68	7417.51	8342.91	8746.91	9016.84	7986.52	7816.04	8831.84	6527.49	6615.51	6890.33	8142.85	8505.7	9162.32	7533.49	7766.51	7824.84	CDC42	998
ENSG00000070882	769.852	765.637	813.336	1210.5	1146.33	1223.5	501.065	559.139	499.854	550.906	582.65	589.934	1264.76	1163	1219.43	765.88	642.235	739.545	657.658	644.989	670.252	OSBPL3	26031
ENSG00000070886	1.0951	0	0	0	0	0	0	0	0	0	2.3685	1.07261	0	0	0	0	3.35663	0	0	0	0	EPHA8	2046
ENSG00000070915	0	0	0	0	0	0	0	0	0	0	0	0	0	0.867266	0	0	0	0	0	0	0	SLC12A3	6559
ENSG00000070950	363.572	404.965	455.59	821.351	779.933	878.116	323.628	357.676	349.465	331.832	305.536	382.921	751.476	736.309	826.939	371.107	389.369	407.239	315.49	339.952	351.833	RAD18	56852
ENSG00000070961	830.082	858.441	998.833	1582.77	1573.1	1633.95	703.054	751.982	706.503	625.004	765.025	722.937	1669.77	1544.6	1672.8	883.128	879.437	928.504	759.729	831.503	779.34	ATP2B1	490
ENSG00000070985	0	0	0	0	0	0	0	0	0	0	0	0	0	0	0	0	0	0	1.15989	0	0	TRPM5	29850
ENSG00000071051	467.606	484.06	456.609	436.422	481.358	454.79	344.831	338.284	297.532	461.773	438.172	351.815	475.587	527.298	493.695	467.918	429.648	483.256	422.2	370.272	425.541	NCK2	8440
ENSG00000071054	7383.13	7089	7448.44	4890.12	4837.57	4818.91	6713.61	6515.74	7152.67	6988.88	7684.59	7013.77	5042.19	5472.45	5203.54	7851.34	7799.69	8423.86	8444.01	7104.07	7738.36	MAP4K4	9448
ENSG00000071073	0	0	0	0	0	0	0	0	0	0	0	0	0	0	0	0	0	0	0	0	2.94832	MGAT4A	11320
ENSG00000071082	12848.8	12542.3	10477.6	5743.55	5870.59	5846.48	11547.9	11391.8	12428.2	13740.4	13361.9	11017.8	6329.4	7332.74	5996.75	11164.4	12020.1	11805.6	14124	13626.5	14287.6	RPL31	6160
ENSG00000071127	9631.37	9768.73	9697.86	7026.64	7128.57	7109.31	9847.22	9411.63	9871.57	11302.7	11092.9	10170.5	6952.55	7396.05	6982.49	9952.13	9946.81	9495.72	11344.9	10369.4	10694.5	WDR1	9948
ENSG00000071189	807.085	804.657	864.296	1014.66	993.318	1007.55	556.863	539.746	544.213	607.822	657.258	729.373	1140.45	1071.07	1113.28	667.993	642.235	691.762	549.788	635.801	596.544	SNX13	23161
ENSG00000071203	0	0	0	0	0	0	0	0	0	0	0	0	0	0	0	0	0	0	0	0	0	MS4A12	54860
ENSG00000071205	353.716	351.181	382.207	519.992	482.185	454.075	205.336	202.54	207.731	246.995	213.165	207.013	462.755	508.218	446.794	260.313	250.628	270.406	390.883	282.987	294.832	ARHGAP10	79658
ENSG00000071242	1498.09	1601.93	1557.36	1265.37	1309.26	1285.71	1339.15	1417.78	1407.6	1823.47	1826.11	1663.61	1584.76	1612.25	1569.13	1666.22	1594.4	1586.6	1776.95	1572.97	1740.49	RPS6KA2	6196
ENSG00000071243	131.411	142.371	161.036	261.684	263.837	311.059	106.016	102.347	103.866	99.8718	116.056	133.003	246.215	223.755	289.634	108.643	128.671	125.972	77.7127	99.2291	108.105	ING3	54556
ENSG00000071246	67.8959	70.658	62.1723	52.3368	63.6849	62.2118	72.5373	60.3309	59.5064	84.8373	84.0817	71.8646	48.1201	69.3813	39.4956	63.4647	64.8948	47.7827	69.5935	74.4218	82.553	VASH1	22846
ENSG00000071282	18.6166	17.9281	16.3075	33.7657	33.9101	37.1841	24.5511	28.0108	20.5568	24.6995	35.5275	12.8713	24.8621	31.2216	28.7989	23.6648	26.853	15.2036	16.2385	37.6703	18.6727	LMCD1	29995
ENSG00000071462	3367.42	3230.23	2924.14	1695.88	1688.06	1608.93	3248.56	3161.99	3366.98	3957.29	3818.02	3223.18	1666.56	1736.27	1606.15	3187.22	3493.13	3173.2	3783.57	3633.81	3804.32	BUD23	114049
ENSG00000071537	1952.56	2137.67	2681.56	2337.43	2325.74	2395.51	1990.87	2347.52	2100.03	2044.69	2017.96	2383.33	2921.69	2430.08	2943.24	2663.37	2444.74	2991.85	2131.88	2113.21	2067.76	SEL1L	6400
ENSG00000071539	3436.41	3602.5	3708.93	2660.74	2575.52	2615.04	3035.41	3115.66	3145.18	3434.3	3561.04	3624.34	2462.95	2586.19	2629.75	3614.26	3381.24	3702.07	3441.4	3321.42	3319.81	TRIP13	9319
ENSG00000071553	3758.37	3705.85	3303.28	1993.87	2044.53	2100.18	3987.32	3823.47	3962.04	4596.25	4564.1	4094.14	2288.91	2197.65	2168.14	3950.95	4252.85	3973.56	4501.54	4260.42	4275.07	ATP6AP1	537
ENSG00000071564	2077.4	2101.81	2128.13	1592.9	1617.76	1506.67	1947.35	1765.76	1709.46	2342.16	2163.62	2202.06	1737.14	1874.16	1685.15	2555.8	2490.62	2226.24	2579.6	2554.23	2434.33	TCF3	6929
ENSG00000071575	289.105	278.413	303.727	1183.49	1252.19	1260.68	824.693	902.809	896.924	490.768	564.887	429.043	1134.03	999.091	1094.36	461.464	523.634	482.17	1041.58	1089.68	1026.02	TRIB2	28951
ENSG00000071626	3334.57	3170.12	3053.58	1895.1	1968.44	1864.21	3325.56	2969.14	3059.71	3810.16	3842.89	3536.38	1974.53	2106.59	1979.72	3481.96	3634.11	3484.88	3773.13	3624.62	3584.18	DAZAP1	26528
ENSG00000071655	1650.31	1562.91	1365.75	1058.55	1209.19	1063.32	1446.28	1293.88	1189.05	1827.76	1608.21	1441.58	1162.9	1168.21	1114.1	1664.07	1632.44	1230.4	1892.94	1921.19	1725.75	MBD3	53615
ENSG00000071677	0	0	1.01922	0	0	0	0	0	0	0	0	0	0	0	0	0	0	0	2.31978	0	0	PRLH	51052
ENSG00000071794	1920.8	2058.57	2490.97	1439.26	1345.65	1449.46	1730.85	2098.65	2009.15	1837.43	1987.17	2352.23	1409.12	1227.18	1402.92	2460.07	2283.63	2822.43	1866.27	2017.66	1938.03	HLTF	6596
ENSG00000071859	2511.05	2450.88	2379.87	1278.03	1294.37	1191.32	2438.37	2120.2	2342.39	2867.29	2631.4	2441.25	1273.58	1443.13	1316.52	2511.7	2758.03	2388.05	3060.95	2844.57	2806.8	FAM50A	9130
ENSG00000071889	937.402	879.533	837.797	617.068	583.089	592.8	831.389	825.241	758.436	1018.05	1000.69	875.247	629.571	656.521	550.47	880.977	876.08	819.907	1036.94	1154	1008.33	FAM3A	60343
ENSG00000071894	1699.59	1799.14	1735.73	1099.07	1170.31	1001.11	1991.99	1812.08	1830.63	2322.83	2163.62	2014.36	1231.87	1244.53	1114.1	2034.1	1993.84	1699.54	2316.3	2302.48	2179.79	CPSF1	29894
ENSG00000071909	0	0	0	0	0.827076	0	1.11596	0	0	0	0	3.21782	0	0.867266	0	0	0	1.08597	0	0	0.982774	MYO3B	140469
ENSG00000071967	1922.99	1969.99	2301.39	1408.87	1359.71	1365.8	2102.47	2361.53	2158.46	2331.42	2193.23	2609.65	1373.03	1143.92	1365.89	2478.35	2431.32	2733.38	1939.34	2051.65	2079.55	CYBRD1	79901
ENSG00000071991	0	0	0	0	0	0	0	0	1.08193	0	0	1.07261	0	0.867266	0	1.07567	3.35663	0	1.15989	0	0	CDH19	28513
ENSG00000071994	1145.47	1109.44	1059.99	842.454	881.663	890.987	1004.36	996.538	970.495	967.575	1019.64	1006.11	795.586	839.514	824.47	1163.88	1107.69	1272.76	1021.86	1115.41	1040.76	PDCD2	5134
ENSG00000072041	0	0	0	0	0	0	0	0	0	0	0	0	0	0	0	0	0	0	0	0	1.96555	SLC6A15	55117
ENSG00000072042	2311.75	2257.89	2262.66	1511.86	1435.8	1488.79	2003.15	2158.99	2004.82	2248.73	2194.41	2168.81	1381.05	1370.28	1305	2291.18	2243.35	2321.8	1984.57	2258.38	2189.62	RDH11	51109
ENSG00000072062	3487.88	3468.57	3443.94	1913.67	2099.95	1902.11	3829.97	3582.15	3653.69	4120.52	4291.72	3803.46	2085.2	2130.01	1986.3	3812.19	3790.75	3639.08	4292.76	4067.47	4144.36	PRKACA	5566
ENSG00000072071	835.558	839.459	785.817	543.628	587.224	526.297	913.97	902.809	852.564	997.644	986.479	896.699	660.048	642.644	654.146	1030.5	967.828	789.5	1034.62	938.083	1090.88	ADGRL1	22859
ENSG00000072080	1.0951	0	1.01922	0	0.827076	0	0	2.15468	1.08193	1.07389	2.3685	2.14521	0	0	0.822825	0	1.11888	3.25791	0	2.75636	3.93109	SPP2	6694
ENSG00000072110	9195.52	9232.99	9419.61	8119.81	8339.41	7940.94	10752.3	10358.6	10267.6	11706.5	11901.7	10720.7	9108.33	9139.25	8507.19	10530.8	10551	9724.86	11951.5	11035.6	11259.6	ACTN1	87
ENSG00000072121	153.313	136.043	141.671	399.279	392.861	394.008	164.046	173.451	182.847	151.419	143.294	157.673	487.617	499.545	399.893	167.805	151.048	147.692	182.103	182.839	198.52	ZFYVE26	23503
ENSG00000072133	0	0	0	0	0	0	0	0	0	0	0	0	0	0	0	0	0	0	0	0	0	RPS6KA6	27330
ENSG00000072134	385.474	455.586	447.437	846.675	851.061	825.915	431.876	442.786	476.051	296.394	405.013	375.412	757.09	796.15	696.11	315.172	351.327	357.284	441.919	395.998	413.748	EPN2	22905
ENSG00000072135	661.438	650.686	626.819	668.561	738.579	718.653	544.588	555.907	544.213	698.029	738.971	583.498	715.386	766.663	738.074	638.95	638.878	601.627	707.534	798.427	657.476	PTPN18	26469
ENSG00000072163	29.5676	30.5833	30.5765	31.2333	32.256	27.173	25.667	31.2428	24.8845	39.7339	30.7905	43.9769	35.2881	26.8853	27.1532	25.8162	41.3984	32.5791	46.3957	20.2133	31.4488	LIMS2	55679
ENSG00000072182	1.0951	0	0	0	0	0	0	1.07734	0	0	0	1.07261	1.604	0	0	0	1.11888	0	1.15989	0	0.982774	ASIC4	55515
ENSG00000072195	189.452	214.083	241.555	178.958	199.325	179.485	233.235	207.926	235.862	292.098	270.009	210.231	219.749	245.436	208.175	236.648	217.062	226.968	305.051	257.261	231.935	SPEG	10290
ENSG00000072195	189.452	214.083	241.555	178.958	199.325	179.485	233.235	207.926	235.862	292.098	270.009	210.231	219.749	245.436	208.175	236.648	217.062	226.968	305.051	257.261	231.935	SPEG	100996693
ENSG00000072201	72.2763	72.7672	77.4605	113.115	95.9408	92.2451	52.4501	45.2482	50.8509	60.1379	68.6864	65.429	113.082	109.276	126.715	52.708	51.4683	47.7827	64.9539	64.3152	51.1042	LNX1	84708
ENSG00000072210	969.16	949.137	1055.91	811.221	825.422	873.11	975.348	981.455	952.102	1099.66	1044.51	1089.77	756.288	733.707	749.593	1128.38	1050.62	1147.87	1025.34	1063.96	1030.93	ALDH3A2	224
ENSG00000072274	17566.4	19221.1	20924.5	7923.12	7700.91	8284.18	14669.3	16883	16462.7	18782.3	19637.2	21571.2	7817.11	7239.07	7932.85	19306.2	18731.1	22525.2	12891	14383.6	13953.4	TFRC	7037
ENSG00000072310	1837.57	1980.53	1760.19	1201.22	1232.34	1136.97	2111.39	1967.22	1817.65	2438.81	2274.94	2142	1086.71	1135.25	1058.98	2196.53	2143.77	1794.02	2409.09	2308	2305.59	SREBF1	6720
ENSG00000072315	0	0	0	0	1.65415	0	0	0	1.08193	0	0	0	0	0.867266	0	0	0	0	0	1.83758	0	TRPC5	7224
ENSG00000072364	781.898	865.824	1078.33	2556.06	2415.89	2512.07	874.912	1154.91	1079.77	632.522	657.258	792.656	2554.38	2179.44	2607.53	893.885	776.5	929.59	743.49	787.401	731.184	AFF4	27125
ENSG00000072401	83.2273	129.715	221.17	197.529	180.303	213.093	51.3341	128.203	69.2438	80.5418	79.3447	169.472	227.769	119.683	212.289	139.838	134.265	170.497	77.7127	88.2036	93.3635	UBE2D1	7321
ENSG00000072415	379.998	375.436	459.667	1372.58	1356.4	1351.5	607.081	647.48	632.932	308.207	362.38	419.389	1187.76	1083.22	1240	342.064	366.991	392.035	327.089	384.972	393.109	MPP5	64398
ENSG00000072422	37.2332	22.1465	44.8456	238.048	225.792	189.496	52.4501	35.5522	40.0316	35.4384	31.9747	26.8152	219.749	229.826	213.112	25.8162	31.3285	44.5247	45.2358	61.5588	59.9492	RHOBTB1	9886
ENSG00000072501	2459.58	2556.34	2680.54	1518.61	1460.62	1500.23	2495.28	2477.88	2662.64	2611.7	2929.83	2722.28	1565.51	1587.96	1695.02	2675.2	2604.74	2956.01	2994.84	2536.77	2908.03	SMC1A	8243
ENSG00000072506	1016.25	1059.87	904.046	606.094	625.27	570.632	1016.64	990.074	981.315	1194.17	1134.51	1018.98	586.263	649.582	559.521	957.349	1045.03	894.839	1228.32	1266.09	1288.42	HSD17B10	3028
ENSG00000072518	123.746	125.497	100.903	648.302	618.653	500.555	299.077	296.268	291.04	175.044	169.348	139.439	519.697	647.848	587.497	145.216	152.167	148.778	165.864	127.712	170.02	MARK2	2011
ENSG00000072571	1540.8	1846.6	2215.78	1719.52	1704.6	1729.06	1290.05	1758.22	1456.28	1549.62	1339.39	2055.11	1766.01	1489.1	1617.67	1829.72	1874.12	2234.92	1217.89	1759.48	1417.16	HMMR	3161
ENSG00000072609	40.5185	48.5114	40.7687	40.5188	52.1058	40.0444	23.4351	34.4748	24.8845	67.6551	34.3432	49.3399	52.9321	53.7705	46.901	34.4216	34.6852	35.837	40.5962	33.9952	31.4488	CHFR	55743
ENSG00000072657	60.2303	59.0574	90.7104	87.7908	60.3766	66.5023	59.1458	68.9496	65.998	45.1034	59.2124	74.0099	76.1902	66.7795	69.9401	83.9025	68.2515	85.7916	52.1951	67.0715	57.0009	TRHDE	29953
ENSG00000072682	4399	4267.95	4053.43	2249.64	2250.47	2175.27	4491.73	4400.93	4768.09	4907.68	5273.46	4640.1	2211.92	2311.26	2182.95	4627.55	4605.29	4483.97	5101.2	4601.29	4838.2	P4HA2	8974
ENSG00000072694	0	0	1.01922	0	0	0	0	0	0	0	0	0	0	0	0	0	0	0	0	0	0	FCGR2B	2213
ENSG00000072736	185.071	168.735	179.382	579.082	558.276	567.057	165.162	137.899	167.7	95.5763	119.609	94.3894	490.825	534.236	512.62	117.248	145.454	107.511	129.908	151.6	123.829	NFATC3	4775
ENSG00000072756	181.786	178.227	210.978	307.268	270.454	304.623	129.451	145.441	122.259	117.054	140.926	158.746	322.405	261.914	301.154	146.292	133.146	181.357	136.867	165.382	133.657	TRNT1	51095
ENSG00000072778	6695.41	6295.94	5763.68	2984.04	3229.73	2923.95	6259.41	6147.29	6223.29	7273.46	7252.34	6436.71	3272.17	3605.23	3139.9	6610.01	6841.93	6183.51	7842.02	7296.1	7328.54	ACADVL	37
ENSG00000072786	327.434	282.632	266.016	896.48	1079.33	900.998	318.048	337.207	373.267	214.778	260.535	228.465	949.57	1076.28	1004.67	223.74	275.244	223.71	410.602	370.272	337.091	STK10	6793
ENSG00000072803	517.98	519.916	584.012	1341.34	1362.19	1438.74	928.478	880.185	968.331	542.315	581.466	645.709	1340.15	1226.31	1373.29	674.447	571.746	742.803	677.377	658.771	645.682	FBXW11	23291
ENSG00000072818	27.3774	33.7471	31.5957	16.8829	13.2332	21.4523	32.3628	29.0881	23.8026	31.1428	46.1857	27.8878	17.644	13.8763	11.5195	29.0432	30.2097	30.4071	33.6368	44.1018	36.3626	ACAP1	9744
ENSG00000072832	2.19019	2.10919	1.01922	0	0.827076	0.715078	1.11596	5.38669	3.2458	0	1.18425	0	0	0.867266	0	2.15135	0	2.17194	2.31978	0	2.94832	CRMP1	1400
ENSG00000072840	786.279	797.275	855.124	595.965	616.999	558.476	879.375	963.14	938.037	1028.79	1100.17	933.168	688.92	807.425	685.413	1042.33	973.422	943.707	1018.38	913.275	970.98	EVC	2121
ENSG00000072849	915.5	952.301	891.815	1025.63	939.558	1018.27	883.839	890.959	919.644	911.733	911.872	925.66	1002.5	953.993	1024.42	854.085	891.744	952.395	818.883	823.234	913.98	DERL2	51009
ENSG00000072858	0	0	0	0.844143	0.827076	0	0	0	0	0	0	0	0	0	0.822825	0	0	0	0	0	0	SIDT1	54847
ENSG00000072864	298.961	307.942	321.054	707.392	623.615	627.839	256.67	223.009	269.402	229.813	200.138	222.03	589.471	653.052	618.764	203.302	205.873	207.42	269.095	294.931	268.297	NDE1	54820
ENSG00000072952	271.584	296.342	290.477	390.838	352.334	417.606	355.991	344.748	371.104	317.872	293.694	286.386	395.387	431.899	428.692	305.491	325.593	310.587	342.168	362.921	333.16	MRVI1	10335
ENSG00000072954	129.221	162.408	148.806	97.0764	93.4596	76.5134	180.785	150.827	165.536	187.931	163.426	178.053	74.5862	76.3194	69.9401	165.654	161.118	137.918	172.824	176.407	178.865	TMEM38A	79041
ENSG00000072958	2568	2593.25	2312.6	1939	2204.16	2060.86	2624.73	2443.4	2424.62	2795.34	2987.86	2546.37	2108.46	2215	1979.72	2322.38	2263.49	2068.77	2957.72	2919.91	2804.84	AP1M1	8907
ENSG00000073008	2413.59	2332.77	2248.39	1965.16	2020.55	1894.96	2356.9	2207.47	2246.1	2754.53	2766.41	2397.28	2163	2368.5	2177.19	2366.48	2466	2219.72	2206.11	2134.34	2157.19	PVR	5817
ENSG00000073050	796.134	720.289	710.395	596.809	580.607	475.527	697.474	583.917	614.539	722.728	667.916	618.894	647.215	728.504	617.119	649.707	638.878	596.197	934.872	862.742	739.046	XRCC1	NA
ENSG00000073060	1300.97	1324.57	1255.68	671.093	783.241	665.023	1427.31	1272.34	1311.3	1678.49	1742.03	1426.57	742.654	784.009	668.957	1476.9	1508.25	1362.89	1689.96	1436.98	1566.54	SCARB1	949
ENSG00000073067	0	0	0	0	0	0	0	0	0	0	0	0	0	0.867266	0	0	0	0	0	0	0	CYP2W1	54905
ENSG00000073111	3511.97	3549.77	3468.4	2482.62	2573.86	2469.88	3539.82	3367.76	3319.38	4028.16	4110.53	3713.36	2409.21	2495.99	2470.12	3527.13	3420.4	3150.4	4196.49	3781.73	4193.5	MCM2	4171
ENSG00000073146	13.1411	23.2011	16.3075	10.1297	6.61661	7.15078	15.6234	15.0827	16.229	21.4778	33.159	27.8878	16.842	19.9471	16.4565	30.1189	19.0209	24.9773	20.878	14.7006	26.5349	MOV10L1	54456
ENSG00000073150	369.047	377.546	324.111	211.036	242.333	233.831	463.123	387.842	348.383	535.871	460.673	497.689	242.205	245.436	241.91	450.707	467.69	395.293	513.832	515.44	452.076	PANX2	56666
ENSG00000073169	196.022	195.1	222.189	203.438	203.461	184.49	244.395	206.849	204.486	244.847	260.535	250.99	180.45	174.321	179.376	210.832	205.873	172.669	259.816	301.362	258.469	SELENOO	83642
ENSG00000073282	0	2.10919	1.01922	0.844143	0.827076	1.43016	3.34788	0	0	1.07389	0	0	0	1.73453	0	2.15135	0	0	1.15989	3.67515	1.96555	TP63	8626
ENSG00000073331	52.5646	37.9655	43.8264	46.4278	55.4141	55.7761	32.3628	37.7068	29.2122	39.7339	17.7637	31.1056	70.5762	61.5759	50.1923	38.7242	31.3285	34.751	40.5962	32.1576	34.3971	ALPK1	80216
ENSG00000073350	0	0	1.01922	0.844143	0.827076	0	1.11596	1.07734	0	0	0	2.14521	0.802002	0	0.822825	1.07567	0	0	0	1.83758	2.94832	LLGL2	3993
ENSG00000073417	423.802	510.425	564.647	461.746	444.14	494.119	439.688	384.61	421.954	472.512	495.016	460.148	436.289	449.244	422.932	499.113	467.69	599.455	477.875	465.826	521.853	PDE8A	5151
ENSG00000073464	119.365	121.279	153.902	204.283	210.904	222.389	146.191	158.369	165.536	154.64	149.215	183.416	193.282	186.462	164.565	148.443	158.88	156.38	161.225	126.793	168.054	CLCN4	1183
ENSG00000073536	275.964	230.957	219.132	406.033	389.553	403.304	201.988	205.772	215.305	212.63	197.77	185.561	409.021	400.677	394.133	175.335	183.496	168.325	250.537	203.052	255.521	NLE1	54475
ENSG00000073578	3799.98	3584.57	3497.95	2827.03	2769.05	2777.36	3436.04	3336.52	3324.78	3792.98	3562.22	3483.83	2763.7	2866.32	2617.41	3398.05	3559.15	3204.7	4457.46	3967.33	4213.15	SDHA	6389
ENSG00000073584	374.523	455.586	488.205	367.202	392.861	377.561	416.253	523.586	431.692	418.817	373.038	522.359	382.555	340.836	371.094	522.777	509.089	525.609	344.488	454.8	414.731	SMARCE1	6605
ENSG00000073598	0	0	0	0.844143	0	0	0	0	0	0	0	0	0	0	0	0	0	0	0	0	0	FNDC8	54752
ENSG00000073605	1.0951	5.27298	2.03844	2.53243	3.3083	2.14523	5.57979	1.07734	4.32774	3.22167	2.3685	3.21782	2.40601	1.73453	2.46847	4.30269	3.35663	6.51582	2.31978	0	3.93109	GSDMB	55876
ENSG00000073614	338.385	300.56	339.399	883.817	815.497	926.026	303.541	297.345	308.351	281.359	346.985	262.789	815.636	917.568	861.498	292.583	287.551	301.899	330.569	304.119	342.005	KDM5A	5927
ENSG00000073670	56.945	48.5114	38.7303	27.8567	25.6394	10.7262	23.4351	46.3255	33.54	42.9556	39.0802	55.7755	25.6641	24.2835	18.925	39.7999	36.9229	41.2668	54.5149	47.777	50.1215	ADAM11	4185
ENSG00000073711	569.45	557.881	765.432	1370.89	1272.87	1377.96	518.921	551.597	606.965	545.536	446.462	571.699	1280.8	1188.15	1352.72	516.323	513.564	604.885	547.469	584.349	647.648	PPP2R3A	5523
ENSG00000073712	2180.34	2117.63	2359.49	2411.72	2385.29	2599.31	1861.42	1947.83	2043.77	1846.02	1978.88	2136.63	2547.16	2486.45	2649.5	2109.4	1879.71	2208.86	1865.11	1810.01	1967.51	FERMT2	10979
ENSG00000073734	0	4.21839	3.05765	0.844143	2.48123	0.715078	4.46383	1.07734	11.9013	2.14778	2.3685	6.43564	4.81201	0	0.822825	3.22702	5.59438	5.42985	0	0.918788	7.86219	ABCB11	8647
ENSG00000073737	140.172	161.353	125.364	123.245	153.836	122.278	107.132	94.8058	140.651	140.68	153.952	119.059	113.082	97.1338	111.904	114.021	137.622	108.597	119.469	105.661	102.208	DHRS9	10170
ENSG00000073754	0	0	0	0	0	0	0	1.07734	0	0	0	0	0	0.867266	0	0	0	0	1.15989	0	0	CD5L	922
ENSG00000073756	7.66567	3.16379	8.15374	1.68829	3.3083	1.43016	5.57979	4.30935	10.8193	12.8867	2.3685	5.36303	4.81201	5.2036	2.46847	7.52972	4.4755	4.34388	3.47967	1.83758	0	PTGS2	5743
ENSG00000073792	653.772	685.488	640.069	786.741	791.512	752.977	699.706	672.259	671.881	636.817	621.731	557.755	913.48	881.143	830.23	618.512	690.347	691.762	716.813	581.593	620.13	IGF2BP2	10644
ENSG00000073803	671.294	678.105	827.605	498.888	508.652	522.007	732.069	730.435	704.339	750.649	763.841	841.996	490.023	461.386	546.356	831.496	795.521	1014.3	613.582	739.624	687.942	MAP3K13	9175
ENSG00000073849	2.19019	3.16379	2.03844	5.909	5.78953	6.4357	2.23192	5.38669	2.16387	7.51723	2.3685	1.07261	1.604	6.07086	1.64565	2.15135	4.4755	2.17194	9.27913	4.59394	0	ST6GAL1	6480
ENSG00000073861	0	0	1.01922	0	0	0	0	0	0	0	0	0	0.802002	0	0	0	0	0	0	0	0	TBX21	30009
ENSG00000073905	12.0461	9.49137	5.09609	2.53243	5.78953	5.00555	12.2755	9.69604	5.40967	3.22167	14.211	7.50825	6.41601	6.07086	2.46847	1.07567	12.3076	10.8597	19.7182	22.9697	8.84496	VDAC1P1	NA
ENSG00000073910	10.951	28.4741	33.6342	42.2071	24.8123	38.6142	22.3192	29.0881	35.7038	39.7339	40.2645	28.9604	60.9521	70.2486	55.9521	36.5729	29.0908	38.0089	22.0379	24.8073	34.3971	FRY	10129
ENSG00000073921	6393.17	7077.4	8128.26	6933.79	6771.27	7196.55	6473.68	7735.29	7189.45	7101.64	6892.33	8474.67	7070.45	6376.14	7456.44	8476.31	8279.68	9512.01	5753.06	7314.47	6631.76	PICALM	8301
ENSG00000073969	1917.51	1845.54	2006.84	1562.51	1610.32	1586.76	2127.02	2044.79	2070.82	1967.37	1924.4	2057.26	1482.9	1495.17	1552.67	2127.68	1975.94	2253.39	1923.1	1804.5	2048.1	NSF	4905
ENSG00000074047	29.5676	50.6206	38.7303	381.552	412.711	383.282	140.611	113.121	117.931	69.8029	71.0549	92.2442	371.327	407.615	357.106	62.3891	78.3213	67.3301	91.6314	106.579	95.3291	GLI2	2736
ENSG00000074054	511.41	524.134	604.396	931.089	942.867	963.925	446.383	366.295	484.707	369.418	504.49	447.277	906.262	994.754	949.54	505.567	499.019	570.134	504.553	452.044	513.008	CLASP1	23332
ENSG00000074071	1659.07	1734.81	1533.92	1176.73	1293.55	1189.89	1797.81	1611.7	1589.36	2105.9	1872.3	1738.7	1131.62	1273.15	1093.53	1658.69	1811.46	1521.44	1906.86	2001.12	2005.84	MRPS34	65993
ENSG00000074181	74.4665	116.006	86.6335	54.8693	56.2412	41.4745	107.132	109.889	110.357	153.566	138.557	110.478	64.9621	62.4432	59.2434	131.232	119.72	120.543	138.027	123.118	108.105	NOTCH3	4854
ENSG00000074201	3152.78	2924.4	3138.17	1895.94	1937.84	2091.6	3038.76	2918.51	3068.37	3252.81	3071.94	3047.28	1786.86	1841.21	1877.69	3032.32	3015.37	3395.83	2905.53	2899.69	2935.55	CLNS1A	1207
ENSG00000074211	4.38038	5.27298	1.01922	4.22071	9.09784	11.4412	5.57979	2.15468	4.32774	0	5.92124	1.07261	4.01001	2.6018	9.05107	2.15135	6.71326	6.51582	6.95935	5.51273	1.96555	PPP2R2C	5522
ENSG00000074219	1030.48	963.901	930.546	677.002	674.894	628.554	887.187	867.257	806.041	1013.75	1005.43	850.577	611.125	636.573	536.482	964.879	932.024	819.907	1149.45	1060.28	1074.17	TEAD2	8463
ENSG00000074266	295.676	308.997	308.823	757.196	781.587	787.301	233.235	209.004	266.156	218	213.165	228.465	735.436	712.026	803.077	216.21	214.824	235.655	240.097	260.017	263.383	EED	8726
ENSG00000074276	4.38038	2.10919	0	0.844143	0.827076	0	2.23192	3.23201	5.40967	0	1.18425	2.14521	0	0.867266	3.2913	2.15135	2.23775	0	1.15989	2.75636	1.96555	CDHR2	54825
ENSG00000074317	0	0	0	0	0	0	0	0	0	0	0	0	0	0	0	0	0	0	0	0	1.96555	SNCB	6620
ENSG00000074319	1987.6	1782.27	1755.09	1263.68	1332.42	1365.08	1653.85	1575.07	1691.06	1803.06	2006.12	1818.07	1349.77	1371.15	1317.34	1769.48	1804.75	1988.41	1728.24	1793.47	1787.67	TSG101	7251
ENSG00000074356	316.483	313.215	322.073	734.404	715.421	721.514	271.178	259.639	285.631	277.064	273.562	258.498	654.434	716.362	685.413	306.567	269.649	356.198	343.328	349.139	331.195	NCBP3	55421
ENSG00000074370	123.746	131.825	115.172	114.803	96.7679	98.6808	94.8565	104.502	113.603	110.611	129.083	107.261	81.0022	84.9921	77.3455	97.8863	99.58	79.2758	122.948	120.361	113.019	ATP2A3	489
ENSG00000074410	2852.72	3053.06	2985.29	1551.53	1607.01	1550.29	3259.71	3016.55	3144.1	3436.45	3855.91	3481.68	1523.8	1655.61	1532.1	3332.44	3227.96	3452.3	3442.56	3352.66	3181.24	CA12	771
ENSG00000074416	4901.65	4974.53	4917.72	3585.92	3650.71	3539.64	5174.7	4845.87	5066.7	6044.93	6065.72	5354.45	3787.05	3789.09	3627.83	5268.65	5070.75	4937.9	5845.85	5267.41	5714.83	MGLL	11343
ENSG00000074527	835.558	922.772	882.642	617.912	658.353	614.967	853.708	850.02	852.564	868.777	862.133	987.871	676.89	642.644	638.512	972.409	896.22	966.513	901.236	858.148	859.927	NTN4	59277
ENSG00000074582	471.986	480.896	401.572	317.398	312.635	273.16	432.992	421.239	408.971	550.906	547.123	402.227	288.721	303.543	280.583	442.102	474.404	410.496	492.954	531.978	558.215	BCS1L	617
ENSG00000074590	141.267	107.569	141.671	335.969	339.101	357.539	226.54	191.766	185.011	165.379	184.743	165.181	289.523	299.207	301.154	149.519	152.167	160.723	202.981	184.676	194.589	NUAK1	9891
ENSG00000074603	634.06	698.143	771.548	700.638	651.736	682.9	652.836	737.977	715.159	670.108	695.154	864.521	648.017	572.396	628.638	876.674	793.283	949.137	663.458	689.091	687.942	DPP8	54878
ENSG00000074621	66.8008	59.0574	51.9801	77.6611	72.7827	72.2229	55.7979	50.6349	59.5064	57.9901	52.107	42.9043	76.1902	76.3194	67.4716	54.8594	52.5872	48.8686	49.8753	64.3152	67.8114	SLC24A1	9187
ENSG00000074657	305.532	298.451	341.438	254.087	258.048	251.707	316.932	280.108	329.99	268.473	330.405	297.112	274.285	300.074	250.962	334.534	402.795	373.573	414.081	339.952	336.109	ZNF532	55205
ENSG00000074660	2.19019	5.27298	2.03844	0	3.3083	0.715078	3.34788	4.30935	2.16387	2.14778	0	3.21782	2.40601	0.867266	0.822825	1.07567	2.23775	4.34388	3.47967	6.43152	1.96555	SCARF1	8578
ENSG00000074695	1455.38	1639.9	2154.63	1197.84	1063.62	1237.09	1624.84	2074.95	1800.34	1775.14	1740.85	2148.43	1296.84	973.94	1198.03	2346.04	2126.98	2673.66	1542.66	1824.71	1648.11	LMAN1	3998
ENSG00000074696	2497.91	2569	2797.75	1881.59	1813.78	1887.81	2474.08	2639.48	2672.38	2610.63	2669.3	2810.23	1676.99	1759.68	1755.09	2909.7	2923.62	3317.64	2253.67	2614.87	2457.92	HACD3	51495
ENSG00000074706	0	0	0	2.53243	2.48123	2.86031	0	4.30935	2.16387	1.07389	0	0	2.40601	3.46907	6.5826	0	0	1.08597	1.15989	0	0.982774	IPCEF1	26034
ENSG00000074755	918.785	929.099	966.218	941.219	875.874	868.105	928.478	954.522	1034.33	972.945	1084.77	992.161	1004.11	1139.59	1058.98	1012.21	980.136	1027.33	1201.65	1087.84	1178.35	ZZEF1	23140
ENSG00000074771	0	0	0	0	0	0	0	0	0	0	0	0	0	0	0	0	0	0	1.15989	0	0.982774	NOX3	50508
ENSG00000074800	121302	118608	111111	70627.7	71384.9	68234.9	129152	123771	129332	144373	143196	122433	68314.5	75071.4	69660.3	122952	123444	114382	146951	137158	141976	ENO1	2023
ENSG00000074803	0	0	0	0	0	0	0	0	0	0	0	0	0	0	0	0	1.11888	0	0	0	0	SLC12A1	6557
ENSG00000074842	7360.14	6731.49	5788.14	3605.33	3791.32	3601.13	7156.64	6904.66	7049.89	8432.19	7993.68	6986.96	3733.32	4178.49	3511.82	6570.21	7177.59	6531.02	8132	8252.55	8059.73	MYDGF	56005
ENSG00000074855	554.118	644.358	601.338	270.126	249.777	248.132	661.763	564.525	539.885	756.019	818.316	737.953	272.681	351.243	306.091	778.788	688.109	645.066	823.523	815.884	785.236	ANO8	57719
ENSG00000074935	168.645	159.244	161.036	151.946	156.317	170.904	168.51	154.059	142.815	178.266	190.664	190.924	204.51	222.887	217.226	168.881	202.517	195.474	158.905	97.3915	106.14	TUBE1	51175
ENSG00000074964	32.8529	51.6752	44.8456	229.607	245.642	204.512	53.566	49.5576	41.1135	46.1773	41.4487	34.3234	255.839	274.923	218.871	33.3459	45.8739	39.0949	71.9133	61.5588	74.6908	ARHGEF10L	55160
ENSG00000074966	3.28529	1.0546	1.01922	2.53243	5.78953	0	1.11596	0	3.2458	0	0	2.14521	2.40601	8.67266	2.46847	1.07567	0	0	2.31978	2.75636	1.96555	TXK	7294
ENSG00000075035	0	0	1.01922	0	0	0	0	0	0	0	0	0	0	0	0	0	0	0	0	0	0	WSCD2	9671
ENSG00000075043	0	1.0546	0	0.844143	0	0	0	0	0	3.22167	1.18425	1.07261	0	0	0.822825	2.15135	1.11888	0	0	0	0	KCNQ2	3785
ENSG00000075073	0	0	1.01922	0.844143	0.827076	0.715078	0	0	1.08193	1.07389	0	1.07261	0	0	0	1.07567	0	0	1.15989	0	0.982774	TACR2	6865
ENSG00000075089	307.722	389.146	402.591	308.956	276.243	330.366	255.555	383.532	311.597	341.497	306.72	449.422	308.771	263.649	274.823	444.253	415.103	488.686	209.94	321.576	313.505	ACTR6	64431
ENSG00000075131	185.071	167.681	164.094	278.567	272.935	255.283	116.06	126.049	151.471	175.044	138.557	145.875	248.621	238.498	250.139	135.535	173.426	186.787	143.827	166.301	155.278	TIPIN	54962
ENSG00000075142	1621.84	1674.7	1447.29	1276.34	1210.84	1270.69	1517.7	1497.5	1674.83	1520.63	1689.92	1611.06	1228.67	1336.46	1219.43	1623.19	1636.92	1603.98	1746.8	1720.89	1656.96	SRI	6717
ENSG00000075151	2377.45	2510.99	2654.04	1441.8	1550.77	1460.19	2263.16	2227.94	2462.48	2509.68	2814.96	2581.76	1670.57	1727.59	1701.6	2731.14	2557.75	2886.51	2841.73	2362.2	2512.95	EIF4G3	8672
ENSG00000075188	724.953	742.436	556.493	648.302	586.397	645	535.66	570.989	625.358	596.009	640.679	540.594	575.837	627.034	584.206	542.139	569.508	638.55	612.423	543.922	586.716	NUP37	79023
ENSG00000075213	947.258	948.082	1287.27	1342.19	1369.64	1425.15	863.752	976.068	883.94	867.704	997.138	1127.31	1421.95	1250.6	1356.84	1010.06	909.646	1090.31	730.732	778.213	798.012	SEMA3A	10371
ENSG00000075218	479.652	525.189	451.513	1219.79	1251.37	1218.49	444.152	366.295	388.414	418.817	324.484	378.63	1193.38	1259.27	1114.93	370.032	364.754	319.275	523.111	473.176	476.645	GTSE1	51512
ENSG00000075223	2670.94	2956.03	3682.43	3170.6	2970.86	3089.14	2998.58	3278.34	3185.22	3163.68	3255.5	3677.97	3507.15	3038.9	3503.59	3481.96	3406.98	3843.25	2732.7	2748.09	2626.95	SEMA3C	10512
ENSG00000075234	485.127	477.732	458.648	328.372	337.447	330.366	477.63	490.189	495.526	569.162	483.174	480.528	330.425	333.898	292.926	470.069	501.257	400.723	572.986	513.602	541.508	TTC38	55020
ENSG00000075239	3002.75	2956.03	2891.52	1742.31	1774.91	1803.43	3042.1	2766.6	3115.97	3203.42	3298.13	3075.16	1838.99	1943.54	1913.07	3123.76	3164.18	3528.31	3018.04	2960.33	3108.51	ACAT1	38
ENSG00000075240	105.129	111.787	103.96	101.297	109.174	97.9657	97.0884	81.8777	72.4896	88.059	97.1084	99.7524	136.34	168.25	150.577	130.157	102.937	110.769	164.705	140.575	160.192	GRAMD4	23151
ENSG00000075275	4.38038	8.43677	12.2306	6.75314	8.27076	2.14523	3.34788	4.30935	4.32774	7.51723	1.18425	3.21782	5.61401	4.33633	5.75977	8.60539	7.83213	5.42985	9.27913	7.3503	9.82774	CELSR1	9620
ENSG00000075290	0	0	0	0	0	0	0	0	0	0	0	0	0	0	0	1.07567	0	0	0	0	0	WNT8B	7479
ENSG00000075292	558.499	438.712	484.128	942.063	967.679	1031.14	408.441	350.135	414.381	321.093	356.459	374.34	907.064	940.117	877.131	381.864	356.922	411.582	397.843	355.571	389.178	ZNF638	27332
ENSG00000075303	342.765	439.767	578.916	404.344	446.621	444.063	352.643	528.973	377.595	402.709	371.854	609.241	467.567	343.437	508.506	561.502	550.487	653.754	303.892	370.272	337.091	SLC25A40	55972
ENSG00000075336	200.402	194.046	180.402	191.62	175.34	220.959	157.35	152.982	131.996	157.862	143.294	153.383	166.816	178.657	167.856	169.956	161.118	171.583	190.222	150.681	157.244	TIMM21	29090
ENSG00000075340	953.828	912.226	944.815	900.7	851.888	921.021	804.606	884.495	927.218	993.349	1061.09	890.264	891.826	993.887	913.336	1022.97	1048.39	1046.87	1113.5	1027.2	1041.74	ADD2	119
ENSG00000075388	0	0	0	0	0	0	0	0	0	0	0	0	0	0	0	0	0	0	0	0	0	FGF4	2249
ENSG00000075391	117.175	133.934	160.017	526.745	542.562	529.158	284.569	287.649	292.122	109.537	223.823	137.294	627.967	642.644	696.933	166.729	179.02	207.42	208.78	197.539	219.159	RASAL2	9462
ENSG00000075399	59.1352	78.0401	63.1915	70.908	57.0683	57.9213	71.4213	84.0324	50.8509	62.2856	66.3179	63.2838	80.2002	88.4612	83.9281	83.9025	62.6571	51.0406	71.9133	100.148	82.553	VPS9D1	9605
ENSG00000075407	142.362	120.224	157.979	151.946	147.22	143.016	145.075	141.131	150.389	92.3546	123.162	140.511	162.004	125.754	156.337	188.243	126.433	206.334	136.867	127.712	123.829	ZNF37A	7587
ENSG00000075413	857.46	760.364	790.913	1074.59	1080.99	1109.8	745.46	676.568	759.518	677.625	807.658	769.059	1245.51	1258.4	1174.17	836.874	885.031	946.965	673.897	625.695	651.579	MARK3	4140
ENSG00000075415	13307.6	12049.8	11508	9259.4	9587.47	9966.76	14459.5	13705.9	14582.3	14670.4	14694.2	13257.4	9439.56	9771.49	9448.5	13123.2	13367.2	14218.6	14516	13631.1	14535.2	SLC25A3	5250
ENSG00000075420	1119.19	1266.57	1437.1	2703.79	2487.02	2576.43	1368.17	1545.98	1411.92	1011.6	1098.98	1120.87	2684.3	2388.45	2770.45	1160.65	1062.93	1197.82	1353.59	1263.33	1256.97	FNDC3B	64778
ENSG00000075426	331.814	310.051	342.457	2445.48	2501.08	2439.85	1836.87	1708.66	1867.42	841.93	863.317	840.924	2418.84	2528.08	2452.02	947.668	1000.28	1008.87	931.393	936.245	902.186	FOSL2	2355
ENSG00000075429	0	0	0	0	0	0	0	0	0	0	0	0	0	0	0	0	1.11888	0	0	0	0	CACNG5	27091
ENSG00000075461	0	0	0	0	0	0	0	0	0	0	0	0	0	0	0	0	0	0	0	0	0	CACNG4	27092
ENSG00000075539	632.965	661.232	743.01	1409.72	1351.44	1345.06	516.689	547.288	522.574	528.354	537.649	560.973	1441.2	1351.2	1429.25	594.847	549.368	613.573	543.989	549.435	596.544	FRYL	285527
ENSG00000075568	1745.58	2042.75	2365.6	1722.05	1622.72	1633.24	2148.22	2301.19	2303.44	2171.41	2418.24	2623.6	1787.66	1837.74	1806.1	2755.88	2472.72	3078.72	2019.37	2195.9	2092.33	TMEM131	23505
ENSG00000075618	9526.24	9990.19	9564.34	7602.35	8077.23	7298.8	10862.7	9910.43	8655.48	13073.5	12066.3	11447.9	6736.01	7006.64	6425.44	10288.8	10224.3	9098.25	12079.1	12846.5	12656.2	FSCN1	6624
ENSG00000075624	123509	118169	119832	107883	110020	103415	143347	138730	134777	165794	149875	142430	110255	104819	107729	137352	139394	128214	143089	150744	148866	ACTB	60
ENSG00000075643	70.0861	68.5488	74.4029	63.3107	57.0683	64.357	72.5373	59.2536	69.2438	62.2856	78.1604	66.5016	67.3682	91.9302	55.1293	78.5242	64.8948	71.674	91.6314	68.9091	68.7942	MOCOS	55034
ENSG00000075651	45.994	37.9655	34.6534	44.7396	49.6246	47.9102	30.1309	37.7068	34.6219	28.995	41.4487	32.1782	47.3181	37.2924	34.5586	31.1945	23.4964	24.9773	44.0759	27.5636	36.3626	PLD1	5337
ENSG00000075673	0	1.0546	0	0.844143	0	0	0	1.07734	0	1.07389	0	0	0	0	0	0	0	0	0	0	0	ATP12A	479
ENSG00000075702	701.956	739.272	694.087	792.65	774.143	715.078	565.791	470.797	515.001	631.448	600.414	551.32	804.408	842.116	729.846	589.469	612.025	494.116	720.292	706.548	672.217	WDR62	284403
ENSG00000075711	1571.46	1638.84	1945.69	1736.4	1661.6	1811.29	1375.98	1355.29	1389.2	1567.88	1440.05	1577.8	1800.49	1700.71	1852.18	1758.73	1683.91	1971.03	1302.56	1483.84	1421.09	DLG1	1739
ENSG00000075785	8025.96	8064.5	7965.19	5047.97	5133.66	5265.84	8778.13	7891.5	8607.87	8570.72	9387.54	8703.13	5443.99	5730.03	5335.2	8168.67	8545.98	8976.62	9252.45	8418.85	8981.57	RAB7A	7879
ENSG00000075790	1465.24	1613.53	2119.97	1386.08	1227.38	1433.73	1389.37	1874.57	1667.26	1688.16	1506.36	2175.25	1415.53	1091.02	1365.07	2123.38	1943.49	2651.94	1145.97	1644.63	1367.04	BCAP29	55973
ENSG00000075826	2.19019	4.21839	0	3.37657	4.96246	5.72062	3.34788	3.23201	7.57354	5.36945	3.55275	2.14521	4.01001	0	4.11412	1.07567	11.1888	6.51582	8.11924	4.59394	4.91387	SEC31B	25956
ENSG00000075856	227.78	237.284	233.401	834.013	894.896	845.222	643.908	623.779	687.028	277.064	344.616	298.185	850.122	929.709	788.266	309.794	319.999	268.234	437.279	395.998	404.903	SART3	9733
ENSG00000075884	2.19019	3.16379	0	0	0	0	0	4.30935	2.16387	0	0	1.07261	0.802002	1.73453	0.822825	3.22702	1.11888	2.17194	2.31978	0.918788	1.96555	ARHGAP15	55843
ENSG00000075886	0	0	0	0	0	0	0	0	0	0	0	0	0	0	0	0	0	0	0	0	0	TUBA3D	113457
ENSG00000075891	7.66567	10.546	5.09609	32.0774	35.5643	25.7428	12.2755	8.61871	5.40967	6.44334	7.10549	4.29043	29.6741	26.018	28.7989	9.68106	6.71326	5.42985	11.5989	12.863	11.7933	PAX2	5076
ENSG00000075914	365.762	338.525	284.362	230.451	226.619	263.864	323.628	303.809	324.58	362.975	332.774	283.168	253.433	270.587	218.049	276.448	314.404	294.298	327.089	362.921	422.593	EXOSC7	23016
ENSG00000075945	1299.88	1196.97	1357.6	778.3	813.843	823.055	1352.54	1360.68	1513.63	1358.47	1334.65	1517.74	802.804	785.743	766.05	1439.25	1481.39	1592.03	1180.77	1241.28	1177.36	KIFAP3	22920
ENSG00000075975	347.145	317.434	310.861	838.234	810.535	815.904	277.874	280.108	260.746	275.99	256.982	228.465	763.506	771.867	780.861	320.551	293.146	326.877	320.13	298.606	279.108	MKRN2	23609
ENSG00000076003	2089.44	2014.28	2008.88	1441.8	1382.87	1495.23	1858.07	1799.15	2010.23	2093.01	2083.09	1981.1	1303.25	1502.97	1399.62	1852.31	1851.74	1947.14	2018.21	2096.67	2015.67	MCM6	4175
ENSG00000076043	1588.98	1584	1408.56	751.287	796.474	820.195	1466.37	1427.47	1469.27	1615.13	1603.47	1538.12	791.576	849.054	761.113	1518.85	1670.48	1714.75	1357.07	1622.58	1590.13	REXO2	25996
ENSG00000076053	42.7087	44.293	72.3644	478.629	493.764	504.845	146.191	157.291	130.914	84.8373	61.5809	86.8811	534.133	354.712	511.797	64.5404	44.755	73.8459	38.2764	29.4012	29.4832	RBM7	10179
ENSG00000076067	468.701	466.132	483.109	466.811	466.471	433.337	479.862	455.714	459.822	463.921	472.515	464.439	505.261	479.598	502.746	448.556	431.886	462.623	482.515	438.262	471.731	RBMS2	5939
ENSG00000076108	343.86	398.637	339.399	814.598	885.799	788.016	576.951	558.061	653.488	390.896	386.065	358.251	894.232	907.161	836.813	394.772	362.516	352.94	496.433	393.241	422.593	BAZ2A	11176
ENSG00000076201	958.209	1145.29	1093.62	949.661	1201.74	1029.71	1166.18	1069.8	1098.16	1222.09	1228.07	1109.08	1209.42	1301.77	1179.93	1033.72	1052.86	994.748	1399.99	1376.34	1250.09	PTPN23	25930
ENSG00000076242	1299.88	1161.11	1195.54	788.429	817.978	833.781	1254.34	1206.62	1400.02	1294.04	1470.84	1236.72	822.052	839.514	789.089	1220.89	1164.75	1345.52	1416.23	1163.19	1283.5	MLH1	4292
ENSG00000076248	647.201	724.508	738.933	517.459	491.283	491.974	675.155	600.077	642.669	742.058	789.894	788.366	430.675	469.191	445.971	655.085	684.752	762.35	752.769	706.548	756.736	UNG	7374
ENSG00000076258	39.4234	16.8735	23.442	22.7919	29.7747	26.4579	30.1309	21.5468	19.4748	27.9212	23.685	26.8152	25.6641	20.8144	10.6967	23.6648	15.6643	19.5474	31.3171	30.32	36.3626	FMO4	2329
ENSG00000076321	214.639	186.664	242.574	384.929	459.854	431.192	140.611	118.507	123.341	106.315	132.636	136.221	393.783	362.517	393.31	159.2	144.335	121.629	144.986	168.138	139.554	KLHL20	27252
ENSG00000076344	0	0	0	0	0	0	0	0	0	0	0	0	0	0	0	0	0	0	0	0	0	RGS11	8786
ENSG00000076351	86.5126	92.8045	80.5182	129.154	148.874	133.005	59.1458	59.2536	63.8341	95.5763	95.9242	57.9208	127.518	148.303	121.778	55.935	54.8249	46.6967	74.233	62.4776	70.7597	SLC46A1	113235
ENSG00000076356	22.997	24.2557	12.2306	8.44143	18.1957	7.86586	32.3628	20.4694	17.311	22.5517	17.7637	13.9439	20.05	13.8763	13.1652	25.8162	32.4474	22.8054	39.4363	20.2133	29.4832	PLXNA2	5362
ENSG00000076382	2622.75	2374.95	2419.62	1850.36	1836.11	1879.23	2277.67	2107.27	2288.29	2501.09	2462.05	2181.68	1647.31	1890.64	1614.38	2101.87	2250.06	2149.13	2897.41	2611.2	2522.78	SPAG5	10615
ENSG00000076513	2341.31	2288.47	2497.08	2682.69	2711.98	2736.6	1575.73	1679.57	1759.23	1898.64	1878.22	1946.78	2709.96	2798.67	2871.66	2036.25	2038.59	2103.52	2072.73	1991.01	2081.51	ANKRD13A	88455
ENSG00000076554	8.76076	6.32758	18.3459	4.22071	9.09784	8.58094	0	4.30935	4.32774	7.51723	3.55275	7.50825	17.644	3.46907	9.05107	9.68106	8.95101	16.2895	3.47967	4.59394	3.93109	TPD52	7163
ENSG00000076555	121.556	114.951	126.383	104.674	124.061	126.569	108.248	105.579	76.8174	128.867	143.294	109.406	101.052	126.621	116.018	158.124	102.937	98.8232	149.626	133.224	140.537	ACACB	32
ENSG00000076604	42.7087	46.4022	33.6342	330.06	383.763	383.997	154.002	162.678	119.013	113.832	90.0029	75.0825	290.325	302.676	283.052	67.7674	64.8948	65.1582	60.3143	48.6958	62.8975	TRAF4	9618
ENSG00000076641	165.359	171.899	205.882	714.989	638.503	633.559	162.93	205.772	183.929	180.414	174.085	197.36	692.93	529.9	702.692	239.875	199.16	219.366	230.818	164.463	178.865	PAG1	55824
ENSG00000076650	20.8068	16.8735	14.269	187.4	182.784	185.92	22.3192	28.0108	33.54	13.9606	23.685	26.8152	173.232	195.135	176.907	15.0594	15.6643	24.9773	19.7182	15.6194	10.8105	GPATCH1	55094
ENSG00000076662	526.741	509.37	433.167	315.709	373.838	319.64	556.863	558.061	509.591	598.157	585.019	506.27	291.929	340.836	287.989	609.907	563.914	506.062	646.059	569.649	650.596	ICAM3	3385
ENSG00000076685	1929.56	2132.39	2104.68	1996.4	1989.12	2223.89	2024.35	1976.92	2121.67	2142.41	2181.39	2312.54	1812.52	1876.76	1931.17	2198.68	2150.48	2377.19	1998.49	1999.28	2156.21	NT5C2	22978
ENSG00000076706	190.547	204.592	164.094	122.401	106.693	120.848	219.844	229.473	203.404	214.778	211.981	200.577	101.854	125.754	110.259	211.908	204.754	207.42	223.859	248.073	185.744	MCAM	4162
ENSG00000076716	530.026	449.258	566.685	346.943	385.417	383.282	447.499	565.603	446.839	513.32	496.2	591.006	333.633	341.703	347.232	571.183	582.935	673.301	505.713	417.13	456.007	GPC4	2239
ENSG00000076770	0	0	0	0	0.827076	1.43016	0	0	0	0	0	0	1.604	0	1.64565	0	0	0	0	0	0	MBNL3	55796
ENSG00000076826	0	0	0	0	0	0	1.11596	0	0	0	0	1.07261	0	0	0	0	0	0	0	0	0	CAMSAP3	57662
ENSG00000076864	37.2332	41.1293	37.711	27.0126	34.7372	31.4634	37.9426	44.1709	42.1954	60.1379	58.0282	47.1947	32.0801	32.9561	27.976	36.5729	43.6362	53.2125	52.1951	69.8279	57.9836	RAP1GAP	5909
ENSG00000076924	402.995	450.313	410.745	805.312	923.844	823.77	922.898	856.484	835.253	556.275	540.018	483.746	872.578	956.595	806.368	538.912	632.165	488.686	829.322	774.538	707.597	XAB2	56949
ENSG00000076928	971.35	917.499	863.277	677.002	750.158	637.135	825.809	746.595	810.369	1083.56	950.952	814.108	700.148	788.345	685.413	848.706	853.703	723.256	1114.66	907.763	961.153	ARHGEF1	9138
ENSG00000076928	971.35	917.499	863.277	677.002	750.158	637.135	825.809	746.595	810.369	1083.56	950.952	814.108	700.148	788.345	685.413	848.706	853.703	723.256	1114.66	907.763	961.153	ARHGEF1	100505585
ENSG00000076944	5.47548	3.16379	1.01922	0.844143	1.65415	0.715078	6.69575	5.38669	3.2458	6.44334	5.92124	1.07261	3.20801	0.867266	1.64565	3.22702	3.35663	7.60179	5.79946	1.83758	5.89664	STXBP2	6813
ENSG00000076984	145.648	141.316	144.729	462.59	500.381	421.181	150.654	147.595	140.651	114.906	144.478	109.406	485.211	539.44	538.95	112.946	140.978	97.7372	140.347	146.087	140.537	MAP2K7	5609
ENSG00000077009	0	0	0	0	0	0	0	0	0	0	0	0	0	0	0	0	0	0	0	0	0	NMRK2	27231
ENSG00000077044	223.399	234.12	217.093	764.793	765.872	687.905	232.119	220.854	234.78	241.625	249.877	223.102	1006.51	1086.68	921.564	304.416	318.88	278.008	316.65	260.017	282.056	DGKD	8527
ENSG00000077063	0	0	2.03844	3.37657	3.3083	9.29602	0	0	0	0	0	2.14521	7.21802	11.2745	4.93695	1.07567	1.11888	0	1.15989	0	0	CTTNBP2	83992
ENSG00000077080	0	1.0546	0	0	0	0	0	0	0	0	0	0	0	0	0	0	0	0	0	0	0	ACTL6B	51412
ENSG00000077092	122.651	106.514	126.383	557.134	564.893	585.649	351.527	379.223	437.102	225.517	223.823	234.901	608.719	574.998	579.269	250.632	256.223	283.438	270.255	251.748	228.986	RARB	5915
ENSG00000077097	2376.36	2314.84	2645.89	1727.12	1688.06	1765.53	2199.55	2484.34	2521.99	2349.67	2445.47	2724.42	2000.99	1770.09	1802.81	2909.7	2797.19	3294.83	2092.44	2283.19	2385.19	TOP2B	7155
ENSG00000077147	4135.08	4125.58	5635.25	4135.46	3982.37	4354.83	3657	4871.72	4105.94	3956.21	3694.86	5673.02	4567.4	3567.07	4544.46	5741.95	5158.02	6520.16	2939.16	4146.49	3622.5	TM9SF3	56889
ENSG00000077150	497.173	465.077	397.495	646.613	645.946	629.269	594.806	574.221	606.965	644.334	686.864	537.376	583.857	635.706	599.839	513.096	521.396	465.881	585.745	599.969	574.923	NFKB2	4791
ENSG00000077152	1321.78	1316.14	1238.35	1041.67	1070.24	1100.51	929.593	968.527	1025.67	1151.21	1265.96	1092.99	923.906	1021.64	964.351	1124.08	1277.76	1344.43	1253.84	1092.44	1237.31	UBE2T	29089
ENSG00000077157	107.319	93.8591	123.325	138.439	105.039	143.731	83.6969	98.0378	80.0632	90.2068	103.03	74.0099	174.034	150.037	132.475	101.113	88.3912	115.113	111.35	68.9091	113.019	PPP1R12B	4660
ENSG00000077232	4480.04	4736.19	5355.99	3098.85	2917.92	3129.18	4539.72	5157.22	4935.79	4684.31	5010.56	5869.3	3102.14	2907.94	3214.78	5741.95	5650.33	6586.4	3892.6	4604.05	4312.41	DNAJC10	54431
ENSG00000077235	1846.33	1704.23	1892.69	1795.49	1731.9	1692.59	1767.68	1624.63	1693.23	1941.59	1995.46	1770.87	1718.69	1915.79	1684.32	1775.94	1579.85	1511.67	2460.13	1894.54	2060.88	GTF3C1	2975
ENSG00000077238	272.679	272.086	259.9	519.148	559.103	541.314	200.873	193.921	186.093	183.635	153.952	160.891	502.053	554.183	515.911	169.956	155.524	149.864	265.615	235.21	218.176	IL4R	3566
ENSG00000077254	2066.45	2134.5	2591.87	2059.71	2028.82	2098.75	1919.45	2058.79	1918.27	1958.78	1835.59	2350.08	1927.21	1813.45	1913.07	2396.6	2180.69	2744.24	1768.83	2137.1	2003.88	USP33	23032
ENSG00000077264	0	0	0	0	0	0	0	0	0	0	0	0	0	0	0	0	0	0	0	0	0	PAK3	5063
ENSG00000077274	0	0	0	0	0	0	0	0	0	0	0	1.07261	0.802002	0	0	0	0	0	0	0	0	CAPN6	827
ENSG00000077279	0	0	0	0	0	0	0	0	0	0	0	0	0.802002	0	0.822825	0	0	0	0	0	0	DCX	1641
ENSG00000077312	1242.93	1229.66	1158.85	1226.54	1302.64	1174.16	1400.53	1269.1	1407.6	1465.86	1447.15	1367.57	1343.35	1364.21	1309.94	1252.08	1334.82	1221.72	1527.58	1514.16	1411.26	SNRPA	6626
ENSG00000077327	2.19019	1.0546	2.03844	1.68829	0.827076	0	1.11596	0	1.08193	1.07389	9.47399	2.14521	1.604	1.73453	0	2.15135	2.23775	0	1.15989	0.918788	0.982774	SPAG6	9576
ENSG00000077348	624.204	604.284	509.609	318.242	351.507	328.221	572.487	592.536	579.917	802.196	653.705	579.208	381.753	386.801	318.433	627.118	637.759	514.749	709.853	877.443	770.495	EXOSC5	56915
ENSG00000077380	2954.57	3061.49	3223.79	1982.89	1984.16	2070.15	2970.68	2806.47	3036.99	2828.63	2974.83	3267.16	2084.4	2007.72	1971.49	3193.67	3133.97	3617.36	3232.62	2987.9	2889.35	DYNC1I2	1781
ENSG00000077420	0	0	0	0	0	0	0	0	0	0	0	0	0	0	0.822825	1.07567	0	0	0	0	1.96555	APBB1IP	54518
ENSG00000077454	37.2332	47.4568	44.8456	108.05	100.076	107.262	41.2905	34.4748	34.6219	26.8473	36.7117	22.5247	117.894	105.806	103.676	44.1026	34.6852	41.2668	47.5555	56.9649	49.1387	LRCH4	4034
ENSG00000077458	31.7578	28.4741	50.9609	233.828	243.987	259.573	73.6533	63.563	70.3257	30.0689	48.5542	36.4686	212.53	168.25	213.112	38.7242	44.755	46.6967	31.3171	38.5891	38.3282	FAM76B	143684
ENSG00000077463	289.105	233.066	269.073	405.188	383.763	358.254	374.962	355.522	333.236	372.64	309.089	300.33	357.693	392.872	361.22	266.767	308.81	256.289	366.526	392.322	328.246	SIRT6	51548
ENSG00000077498	0	0	0	0	0	0	0	0	0	0	0	0	0	0	0	0	0	0	0	0	0	TYR	7299
ENSG00000077514	188.356	214.083	190.594	454.993	480.531	511.996	167.394	157.291	177.437	158.936	188.296	143.729	437.091	459.651	425.4	181.789	149.929	178.099	163.545	130.468	197.538	POLD3	10714
ENSG00000077522	0	0	4.07687	0	0	0	0	1.07734	1.08193	1.07389	1.18425	2.14521	0.802002	0	0	0	0	2.17194	0	3.67515	0.982774	ACTN2	88
ENSG00000077549	9642.32	9017.85	8522.7	5437.12	5531.49	5491.08	9856.15	9297.43	10292.4	10555.3	10777.8	9563.36	5503.34	5906.08	5664.33	9724.09	9795.76	9746.57	10914.6	9703.32	10165.8	CAPZB	832
ENSG00000077585	85.4175	109.678	84.5951	69.2197	83.5347	61.4967	104.9	99.1151	87.6367	120.276	105.398	83.6633	84.2102	74.5849	88.8651	102.189	96.2234	105.339	90.4715	81.7721	84.5185	GPR137B	7107
ENSG00000077616	0	0	0	0	0	0	0	1.07734	0	0	0	0	0	0	0.822825	2.15135	0	0	0	4.59394	0	NAALAD2	10003
ENSG00000077684	132.507	144.48	144.729	660.12	688.127	711.503	196.409	214.39	205.568	161.084	136.189	184.488	728.218	657.388	732.314	150.594	123.076	129.23	178.623	169.057	177.882	JADE1	79960
ENSG00000077713	778.613	741.381	849.008	565.576	547.524	550.61	695.242	718.585	697.848	758.167	770.946	809.818	570.223	479.598	518.38	834.723	863.772	865.518	745.81	722.167	765.581	SLC25A43	203427
ENSG00000077721	2824.25	2887.48	3156.52	2103.6	2067.69	2168.83	3246.32	3388.23	3244.72	3537.4	3306.42	3649.01	2040.29	1912.32	2002.76	3691.71	3631.87	3847.59	2869.57	3097.23	3182.22	UBE2A	7319
ENSG00000077782	6288.04	6146.19	5988.92	4354.09	4443.88	4319.07	6810.7	6468.34	6962.25	7645.03	7837.36	7100.66	4654.82	4815.93	4619.34	7009.09	6843.05	6544.05	7679.64	7104.99	7242.06	FGFR1	2260
ENSG00000077800	0	0	0	1.68829	0	0	0	0	0	0	0	0	0	0	0	0	0	1.08597	0	0	0	FKBP6	8468
ENSG00000077935	5.47548	5.27298	3.05765	10.1297	2.48123	5.00555	5.57979	7.54137	2.16387	6.44334	3.55275	3.21782	3.20801	5.2036	5.75977	4.30269	2.23775	5.42985	4.63957	1.83758	2.94832	SMC1B	27127
ENSG00000077942	2392.78	2480.41	2320.76	1255.24	1415.13	1177.02	2421.63	2323.82	2408.39	2830.78	2968.91	2725.49	1426.76	1419.71	1288.54	2827.95	3053.41	2615.01	2919.45	2926.34	2626.95	FBLN1	2192
ENSG00000077943	2013.88	1997.41	2084.3	1034.07	1028.06	1131.97	2286.6	2301.19	2210.39	2393.7	2430.08	2385.48	1128.42	1126.58	1046.63	2426.72	2444.74	2760.53	2279.19	2017.66	2143.43	ITGA8	8516
ENSG00000077984	0	2.10919	0	0	0.827076	0	2.23192	1.07734	1.08193	4.29556	0	0	1.604	1.73453	0	1.07567	0	0	1.15989	0	0.982774	CST7	8530
ENSG00000078018	158.789	166.626	170.209	136.751	104.212	80.8038	159.582	156.214	186.093	128.867	166.979	142.657	144.36	104.939	136.589	191.47	201.398	193.303	114.829	170.895	146.433	MAP2	4133
ENSG00000078043	168.645	164.517	162.056	291.229	257.221	278.88	139.495	138.977	152.553	138.532	150.4	186.634	248.621	241.967	281.406	165.654	143.216	169.411	126.428	150.681	159.209	PIAS2	9063
ENSG00000078053	845.414	917.499	958.065	729.339	667.45	763.703	1017.75	900.655	904.497	1007.31	1067.01	979.29	704.158	709.424	702.692	969.182	901.814	999.092	996.347	977.59	991.619	AMPH	273
ENSG00000078061	535.502	512.534	514.705	422.071	457.373	439.058	565.791	509.581	493.362	647.556	618.178	610.313	424.259	469.191	429.515	538.912	524.753	502.804	678.536	507.171	598.509	ARAF	369
ENSG00000078070	950.543	843.677	919.334	496.356	491.283	488.398	958.608	817.7	974.823	968.649	1031.48	956.765	459.547	549.847	536.482	947.668	948.807	1062.08	1027.66	841.61	997.515	MCCC1	56922
ENSG00000078081	1.0951	0	0	0	0	0	0	0	0	0	0	0	0	0.867266	0	1.07567	0	0	0	0	0.982774	LAMP3	27074
ENSG00000078098	958.209	960.737	1097.7	591.744	593.841	647.861	995.435	1067.64	1099.25	1111.48	1063.46	1176.65	640.799	607.954	681.299	1130.53	1260.97	1295.56	887.317	990.453	937.566	FAP	2191
ENSG00000078114	68.991	91.7499	101.922	59.09	65.339	55.061	81.465	127.126	90.8825	88.059	86.4502	120.132	73.7842	56.3723	73.2314	86.0539	132.027	136.832	82.3523	88.2036	84.5185	NEBL	10529
ENSG00000078124	677.864	739.272	983.545	742.001	664.969	719.369	583.646	856.484	737.879	724.876	743.708	1003.96	643.205	560.254	664.02	958.425	872.723	1020.81	633.301	745.137	699.735	ACER3	55331
ENSG00000078140	1321.78	1418.43	1530.86	1761.73	1703.78	1819.87	1016.64	1205.54	1237.73	1200.61	1102.54	1402.97	1660.95	1437.93	1674.45	1431.72	1295.66	1461.71	1092.62	1178.8	1153.78	UBE2K	3093
ENSG00000078142	219.019	227.793	243.593	331.748	320.906	316.78	191.945	180.993	202.322	178.266	211.981	218.812	287.919	288.8	335.713	204.378	206.992	270.406	229.658	241.641	245.693	PIK3C3	5289
ENSG00000078177	150.028	158.189	216.074	223.698	192.709	277.45	94.8565	122.817	91.9644	100.946	139.741	129.785	202.104	184.728	199.946	157.048	132.027	197.646	91.6314	90.96	111.053	N4BP2	55728
ENSG00000078237	199.307	162.408	177.344	294.606	284.514	291.037	174.09	159.446	155.799	156.788	151.584	143.729	255.839	297.472	272.355	149.519	153.286	162.895	110.19	117.605	169.037	TIGAR	57103
ENSG00000078246	343.86	364.89	339.399	612.848	633.54	650.006	309.121	257.484	275.893	278.138	290.141	278.878	714.584	809.159	729.023	329.156	299.859	314.931	330.569	292.175	328.246	TULP3	7289
ENSG00000078269	1529.85	1557.64	1651.13	2546.78	2551.53	2559.98	1528.86	1720.51	1758.14	1806.28	1688.74	1724.75	2717.98	2652.97	2712.03	1788.85	1713	1709.32	1747.96	1686.89	1767.03	SYNJ2	8871
ENSG00000078295	0	1.0546	0	0	0	1.43016	0	0	4.32774	1.07389	1.18425	1.07261	0.802002	0	0	1.07567	0	0	1.15989	2.75636	0.982774	ADCY2	108
ENSG00000078304	2701.6	2637.55	2758	2671.71	2638.37	2677.25	2577.86	2763.37	2773	2604.18	2689.43	2802.72	2534.33	2387.58	2568.86	2837.63	2711.04	2974.47	2537.84	2681.94	2593.54	PPP2R5C	5527
ENSG00000078319	463.225	410.238	409.725	279.411	293.612	303.908	437.456	414.775	476.051	502.581	493.832	434.406	243.007	293.136	260.013	429.194	439.718	528.867	491.794	418.967	468.783	PMS2P1	NA
ENSG00000078328	0	0	0	0	0	0	0	0	0	0	0	0	0.802002	1.73453	0	0	0	0	0	0	2.94832	RBFOX1	54715
ENSG00000078369	13855.1	13789.9	13861.4	9998.03	10053.9	9784.41	13702.9	13447.3	14033.8	15382.4	15882	14853.5	9524.57	10131.4	9800.67	15079.9	14867.6	15102.6	14980	14473.7	15238.9	GNB1	2782
ENSG00000078399	15.3313	33.7471	38.7303	146.037	144.738	133.72	16.7394	32.3201	21.6387	25.7734	20.1322	23.5973	117.894	98.8684	110.259	13.9838	16.7831	21.7194	8.11924	23.8885	15.7244	HOXA9	3205
ENSG00000078401	16.4264	12.6552	24.4612	129.154	128.197	153.027	129.451	118.507	140.651	77.3201	86.4502	72.9373	118.696	98.8684	115.195	119.4	100.699	143.348	199.501	168.138	156.261	EDN1	1906
ENSG00000078403	150.028	150.807	162.056	431.357	410.23	434.052	135.031	160.523	163.372	142.827	149.215	198.432	425.061	405.881	405.653	204.378	181.258	204.162	135.707	117.605	158.227	MLLT10	8028
ENSG00000078487	29.5676	56.9482	33.6342	14.3504	18.1957	18.592	42.4064	33.3975	47.6051	27.9212	42.633	30.033	24.8621	15.6108	22.2163	60.2377	44.755	45.6107	27.8374	29.4012	46.1904	ZCWPW1	55063
ENSG00000078549	0	1.0546	0	0.844143	0	1.43016	0	0	0	0	1.18425	0	0	0.867266	0.822825	0	0	0	0	0	0.982774	ADCYAP1R1	117
ENSG00000078579	0	0	0	0	0	0	0	0	0	0	0	0	0	0	0	1.07567	1.11888	1.08597	0	0	0	FGF20	26281
ENSG00000078589	0	0	0	0	0	0	0	0	0	0	0	0	0	0	0	0	0	0	0	0	0	P2RY10	27334
ENSG00000078596	0	0	1.01922	1.68829	1.65415	1.43016	0	3.23201	2.16387	6.44334	1.18425	0	0.802002	0	0	1.07567	1.11888	4.34388	1.15989	2.75636	0	ITM2A	9452
ENSG00000078618	9031.25	8844.9	8984.4	5337.51	5330.51	5400.98	8916.51	8571.3	9450.7	9398.69	9817.42	9308.08	5224.24	5465.51	5276.78	9553.06	9369.47	10440.5	8917.24	8796.48	9356.99	NRDC	4898
ENSG00000078668	4623.49	4527.38	4323.52	3728.58	3591.16	3706.96	4265.19	4090.65	4586.32	4480.27	4521.46	4057.67	3256.13	3486.41	3384.28	3993.98	4107.39	4420.98	4783.39	4430.4	4522.72	VDAC3	7419
ENSG00000078674	3338.95	3270.3	3708.93	2875.99	2711.98	2746.61	2541.04	2394.92	2857.39	2537.6	2837.46	2994.72	2639.39	2873.25	2760.58	3443.23	3245.86	3797.63	2685.15	2632.33	2624.01	PCM1	5108
ENSG00000078687	50.3744	43.2385	55.0377	254.087	224.965	225.965	88.1607	107.734	107.112	76.2462	54.4755	77.2277	278.295	296.605	299.508	98.962	109.65	110.769	118.309	96.4727	97.2946	TNRC6C	57690
ENSG00000078699	77.7518	75.9309	76.4413	276.879	311.808	326.791	147.307	100.192	139.57	92.3546	129.083	80.4455	283.107	321.756	319.256	118.324	97.3422	94.4793	102.07	120.361	118.916	CBFA2T2	9139
ENSG00000078725	0	0	0	0	0.827076	0	1.11596	0	0	0	1.18425	0	0.802002	0	0	1.07567	0	1.08597	3.47967	5.51273	0	BRINP1	1620
ENSG00000078747	607.778	661.232	751.163	1473.03	1417.61	1486.65	572.487	592.536	571.261	480.029	518.701	544.884	1478.09	1561.95	1585.58	584.091	552.725	647.238	539.349	501.658	584.75	ITCH	83737
ENSG00000078795	0	0	0	0	0	0.715078	0	0	0	0	0	0	0	0	0	0	0	0	0	0	0	PKD2L2	27039
ENSG00000078804	314.292	316.379	325.13	357.917	400.305	356.109	349.295	355.522	340.809	351.162	376.591	319.637	375.337	372.924	361.22	311.945	285.313	347.51	288.813	285.743	376.402	TP53INP2	58476
ENSG00000078808	7230.92	7250.35	6715.62	3442.41	3654.02	3389.47	7557.27	6753.83	6925.46	9162.43	8666.33	7825.74	3705.25	4019.78	3517.58	7550.15	8052.55	7033.82	8866.21	8592.51	8321.15	SDF4	51150
ENSG00000078814	0	0	1.01922	0	0	0.715078	1.11596	0	3.2458	1.07389	4.737	0	1.604	0.867266	1.64565	1.07567	1.11888	1.08597	0	0	4.91387	MYH7B	57644
ENSG00000078898	0	0	0	0	0	0	1.11596	0	0	0	2.3685	0	0	0	0	0	1.11888	0	0	0	0	BPIFB2	80341
ENSG00000078900	2.19019	6.32758	5.09609	37.9864	38.8726	33.6087	11.1596	3.23201	7.57354	6.44334	11.8425	9.65346	36.8921	32.0889	26.3304	12.9081	7.83213	8.68775	6.95935	16.5382	8.84496	TP73	7161
ENSG00000078902	930.831	863.714	828.624	1099.92	1189.34	1051.16	724.257	678.723	691.356	890.255	885.818	847.359	1097.14	1200.3	1094.36	756.199	731.745	612.487	856	890.306	918.893	TOLLIP	54472
ENSG00000078967	542.072	518.861	609.492	464.278	451.584	496.979	498.833	527.896	519.329	563.793	601.598	571.699	531.727	534.236	568.572	574.41	580.697	504.976	508.032	547.598	517.922	UBE2D4	51619
ENSG00000079101	0	0	0	0.844143	0	0	0	0	0	1.07389	1.18425	1.07261	0.802002	0	0.822825	0	4.4755	1.08597	0	0	0	CLUL1	27098
ENSG00000079102	0	4.21839	4.07687	17.727	9.92491	15.0166	6.69575	2.15468	6.49161	2.14778	4.737	2.14521	19.248	7.8054	13.1652	2.15135	5.59438	0	6.95935	2.75636	8.84496	RUNX1T1	862
ENSG00000079112	0	0	1.01922	0.844143	0	1.43016	0	0	0	0	0	1.07261	0	0	0.822825	3.22702	0	0	2.31978	0	2.94832	CDH17	1015
ENSG00000079134	475.271	518.861	537.128	455.837	473.088	479.102	425.18	457.869	417.627	350.088	429.882	491.254	410.625	421.491	409.767	441.026	469.928	545.157	423.36	465.826	425.541	THOC1	9984
ENSG00000079150	303.341	286.85	343.476	177.27	178.648	196.646	281.222	338.284	312.679	318.945	375.407	391.501	194.886	171.719	187.604	365.729	380.418	387.691	300.412	362.002	293.849	FKBP7	51661
ENSG00000079156	202.593	194.046	221.17	250.71	257.221	266.009	152.886	168.065	166.618	184.709	171.716	161.964	290.325	267.985	299.508	206.529	208.111	239.999	183.263	151.6	172.968	OSBPL6	114880
ENSG00000079215	55.8499	56.9482	55.0377	42.2071	47.1433	40.7595	44.6383	39.8615	46.5232	55.8423	47.37	66.5016	32.0801	27.7525	25.5076	64.5404	42.5173	76.0179	44.0759	76.2594	35.3799	SLC1A3	6507
ENSG00000079246	13662.4	13389.2	13575	9366.61	8961.37	9446.18	13554.4	13234	14629.9	13724.3	14792.5	14046.9	8620.72	9074.21	8948.22	13713.8	14088.9	15214.4	14042.8	13639.4	13837.5	XRCC5	7520
ENSG00000079257	0	0	0	0	0	0	0	0	0	0	0	0	0	0	0	0	0	0	0	0	0	LXN	56925
ENSG00000079263	8.76076	7.38217	6.11531	4.22071	1.65415	10.0111	8.92767	2.15468	3.2458	10.7389	3.55275	8.58085	3.20801	3.46907	1.64565	4.30269	5.59438	7.60179	8.11924	2.75636	10.8105	SP140	11262
ENSG00000079277	400.805	373.327	347.553	251.555	251.431	218.099	291.265	331.82	275.893	376.936	407.382	304.62	230.175	226.356	242.733	303.34	347.971	306.243	421.041	345.464	350.85	MKNK1	8569
ENSG00000079308	551.928	536.79	586.05	926.869	892.415	875.256	473.166	442.786	494.444	471.438	451.199	461.221	939.144	876.806	871.371	471.145	426.292	397.465	701.734	602.725	531.681	TNS1	7145
ENSG00000079313	311.007	295.287	325.13	609.471	644.292	554.186	482.094	388.919	373.267	403.783	370.67	364.686	618.343	716.362	579.269	396.924	381.537	332.307	463.957	524.628	485.49	REXO1	57455
ENSG00000079332	2010.6	2025.88	2150.55	2597.43	2400.17	2569.28	2289.95	2446.64	2448.42	2048.98	2196.78	2177.39	2256.03	2191.58	2311.31	2206.21	2191.88	2367.41	2047.21	2220.71	2064.81	SAR1A	56681
ENSG00000079335	20.8068	25.3103	14.269	83.5701	93.4596	85.0943	36.8266	32.3201	24.8845	42.9556	31.9747	41.8317	64.9621	83.2576	65.826	39.7999	44.755	33.665	23.1978	38.5891	33.4143	CDC14A	8556
ENSG00000079337	47.0891	40.0747	34.6534	28.7009	35.5643	39.3293	37.9426	48.4802	38.9496	37.5862	47.37	34.3234	36.8921	28.6198	23.0391	45.1783	45.8739	23.8913	34.7967	50.5333	50.1215	RAPGEF3	10411
ENSG00000079385	3.28529	2.10919	4.07687	1.68829	1.65415	2.14523	7.81171	2.15468	8.65548	3.22167	2.3685	3.21782	3.20801	1.73453	1.64565	1.07567	2.23775	6.51582	1.15989	3.67515	5.89664	CEACAM1	634
ENSG00000079387	334.004	381.764	376.091	688.82	621.134	714.363	369.382	375.991	383.005	401.635	365.933	359.323	604.709	614.025	592.434	339.913	374.824	440.904	350.287	357.409	331.195	SENP1	29843
ENSG00000079393	0	0	0	0.844143	0	0	0	1.07734	0	0	1.18425	0	0	0	0	0	0	0	0	0	0	DUSP13	51207
ENSG00000079432	824.607	857.387	882.642	1346.41	1404.38	1192.04	1130.47	1076.26	1008.36	996.57	1039.77	908.498	1434.78	1425.79	1402.92	957.349	945.45	812.305	1134.37	986.778	1016.19	CIC	23152
ENSG00000079435	0	2.10919	0	5.909	5.78953	6.4357	2.23192	0	1.08193	8.59112	0	0	4.81201	1.73453	8.22825	1.07567	5.59438	0	3.47967	5.51273	3.93109	LIPE	3991
ENSG00000079459	6806.02	6247.43	6141.81	4671.49	4759.82	4558.62	6492.65	6074.03	6384.5	6608.72	6872.2	6312.29	4172.82	4665.03	4426.8	6388.43	6085.57	6308.4	7125.21	6305.64	6814.55	FDFT1	2222
ENSG00000079462	1459.76	1493.31	1256.7	850.052	889.107	823.055	1442.93	1443.63	1449.79	1847.09	1769.27	1393.32	807.616	910.63	822.002	1618.89	1591.04	1366.15	1798.99	1567.45	1565.56	PAFAH1B3	5050
ENSG00000079482	118.27	124.442	121.287	277.723	225.792	248.132	110.48	132.513	125.504	124.571	116.056	119.059	245.413	237.631	261.658	120.475	113.007	125.972	135.707	87.2849	141.519	OPHN1	4983
ENSG00000079557	0	2.10919	0	0	0	0	1.11596	0	0	1.07389	2.3685	1.07261	1.604	0	0	0	1.11888	0	0	0	0	AFM	173
ENSG00000079616	1219.94	1157.95	1034.51	1278.03	1235.65	1265.69	983.159	948.058	1002.95	983.684	1033.85	897.772	1105.96	1359.01	1081.19	999.301	994.681	912.214	1433.63	1226.58	1255.98	KIF22	3835
ENSG00000079689	0	0	0	0	0	0	1.11596	0	0	0	3.55275	2.14521	0	0	0	0	2.23775	1.08597	0	1.83758	1.96555	SCGN	10590
ENSG00000079691	303.341	319.543	313.919	368.89	356.47	386.142	225.424	211.158	275.893	182.561	245.14	209.158	425.863	449.244	408.121	260.313	280.838	280.18	287.653	256.342	342.988	CARMIL1	55604
ENSG00000079739	2147.48	1986.86	1951.8	1355.69	1285.28	1334.34	2279.9	2141.75	2198.49	2472.1	2439.55	2120.54	1245.51	1352.07	1281.14	2076.05	2094.54	2247.96	2323.26	2081.05	2287.9	PGM1	5236
ENSG00000079785	4983.78	4710.88	4580.36	2816.06	2840.18	2881.05	4587.71	4236.09	4786.48	4579.07	4776.08	4500.66	2693.92	3021.56	2810.77	4568.39	4816.76	5245.23	4641.88	4614.15	4847.04	DDX1	1653
ENSG00000079805	3518.54	3745.93	3519.36	2461.52	2571.38	2303.27	3691.59	3348.37	3376.72	4139.85	3961.31	3591.09	2472.57	2607.87	2349.99	3656.21	3656.49	3286.14	4424.99	4388.13	4218.06	DNM2	1785
ENSG00000079819	4187.65	4426.14	4675.15	2276.65	2184.31	2305.41	4207.16	3935.52	4166.53	4163.47	4747.65	4561.8	2365.91	2470.84	2323.66	4588.82	4829.07	5248.49	4737	4214.48	4289.81	EPB41L2	2037
ENSG00000079841	0	3.16379	5.09609	9.28557	2.48123	5.00555	1.11596	3.23201	4.32774	0	1.18425	0	9.62402	4.33633	4.11412	4.30269	1.11888	5.42985	6.95935	3.67515	6.87942	RIMS1	22999
ENSG00000079931	615.444	583.192	559.55	282.788	328.349	361.114	629.401	580.685	693.52	676.551	677.39	678.96	341.653	365.986	359.574	704.566	686.99	689.591	598.504	575.161	596.544	MOXD1	26002
ENSG00000079950	375.618	438.712	495.34	433.889	459.027	474.812	256.67	338.284	287.795	349.014	388.434	430.115	500.449	425.828	534.836	453.934	393.844	491.944	376.965	355.571	342.988	STX7	8417
ENSG00000079974	165.359	180.336	180.402	150.257	150.528	168.043	177.437	162.678	178.519	166.453	171.716	199.505	160.4	170.851	172.793	174.259	163.356	145.52	170.504	167.219	186.727	RABL2B	11158
ENSG00000079999	268.298	301.615	281.304	1275.5	1296.03	1168.44	306.889	247.788	227.206	197.596	193.033	198.432	1227.86	1279.22	1193.92	210.832	198.041	146.606	306.211	247.154	256.504	KEAP1	9817
ENSG00000080007	0	0	0	0	0	0	0	0	0	0	0	0	0	0	0	0	0	0	0	0	0	DDX43	55510
ENSG00000080031	96.3684	97.0229	59.1146	59.9341	66.1661	60.0666	64.7256	43.0935	69.2438	82.6896	81.7132	68.6468	102.656	90.1957	104.499	64.5404	81.678	62.9862	69.5935	53.2897	67.8114	PTPRH	5794
ENSG00000080166	0	2.10919	1.01922	1.68829	3.3083	3.57539	2.23192	1.07734	2.16387	5.36945	5.92124	7.50825	3.20801	6.07086	0.822825	10.7567	3.35663	1.08597	5.79946	5.51273	4.91387	DCT	1638
ENSG00000080189	1007.49	979.72	881.623	1011.28	1026.4	1009.69	1013.29	950.212	1019.18	1175.91	1115.56	1009.32	958.392	1035.52	970.11	1087.51	994.681	973.029	1031.14	1105.3	1048.62	SLC35C2	51006
ENSG00000080200	214.639	168.735	230.343	574.861	519.404	489.113	145.075	165.91	138.488	141.754	189.48	138.366	487.617	440.571	523.317	205.454	175.664	181.357	182.103	188.352	179.848	CRYBG3	131544
ENSG00000080224	0	0	0	0	0	0	0	0	0	0	0	0	0	0	1.64565	0	0	1.08597	0	0	0	EPHA6	285220
ENSG00000080293	0	0	0	0	0	1.43016	0	0	0	0	0	1.07261	0	0	0	0	0	0	0	0	0	SCTR	6344
ENSG00000080298	17.5215	20.0373	38.7303	36.2981	57.8953	50.0555	37.9426	33.3975	43.2774	30.0689	22.5007	17.1617	46.5161	28.6198	46.901	34.4216	33.5663	32.5791	31.3171	30.32	29.4832	RFX3	5991
ENSG00000080345	233.255	227.793	293.535	1296.6	1206.7	1199.9	234.351	255.329	280.221	169.675	180.006	209.158	1340.95	1090.15	1360.13	200.075	170.069	234.569	158.905	217.753	186.727	RIF1	55183
ENSG00000080371	581.496	600.065	728.741	1008.75	936.25	1024.71	585.878	746.595	654.57	564.866	544.755	708.993	972.828	790.08	1056.51	660.464	610.906	852.486	541.669	616.507	559.198	RAB21	23011
ENSG00000080493	292.391	329.034	381.187	475.252	429.253	461.225	207.568	267.18	228.288	236.256	274.746	289.604	372.931	295.738	404.007	243.102	224.894	283.438	230.818	282.987	261.418	SLC4A4	8671
ENSG00000080503	1521.09	1624.08	1639.92	1232.45	1150.46	1204.91	1398.3	1399.46	1441.14	1268.26	1340.57	1425.49	1247.11	1317.38	1214.49	1422.04	1441.11	1507.33	1666.76	1655.66	1616.66	SMARCA2	6595
ENSG00000080511	0	0	1.01922	0	0	0.715078	0	0	1.08193	2.14778	2.3685	4.29043	0	0	0.822825	1.07567	1.11888	2.17194	1.15989	0	2.94832	RDH8	50700
ENSG00000080546	22.997	21.0919	22.4228	107.206	100.903	118.703	7.81171	17.2374	15.1471	16.1084	9.47399	15.0165	99.4482	84.1248	92.9792	15.0594	11.1888	14.1176	6.95935	4.59394	13.7588	SESN1	27244
ENSG00000080561	0	0	0	0	0	0	0	0	0	0	0	0	0	0	0	0	0	0	0	0	0	MID2	11043
ENSG00000080572	0	0	0	0	0	0	0	0	0	0	0	0	0	0	0	0	0	0	0	0	0	PIH1D3	139212
ENSG00000080573	968.064	897.462	941.757	324.995	418.501	362.545	1017.75	1063.33	1088.43	1288.67	1204.38	1168.07	370.525	487.404	385.905	1069.22	1128.95	1071.85	1197.01	1195.34	1285.47	COL5A3	50509
ENSG00000080603	7.66567	16.8735	16.3075	43.8954	51.2787	45.0499	23.4351	19.3921	16.229	17.1822	27.2377	19.3069	79.3982	72.8504	53.4836	10.7567	14.5454	23.8913	12.7588	24.8073	19.6555	SRCAP	10847
ENSG00000080608	924.261	955.464	921.373	931.089	953.619	1020.42	747.692	693.806	769.255	802.196	825.422	791.584	1049.02	1112.7	1089.42	841.177	871.605	910.042	758.569	735.03	712.511	PUM3	9933
ENSG00000080618	0	0	0	0	0	0	0	0	0	0	0	0	0	0	0	0	0	0	0	0	0	CPB2	1361
ENSG00000080644	0	1.0546	0	1.68829	0	0	2.23192	0	0	0	2.3685	1.07261	0	3.46907	0	2.15135	0	0	0	0	0	CHRNA3	1136
ENSG00000080709	0	3.16379	3.05765	2.53243	4.13538	1.43016	3.34788	6.46403	2.16387	4.29556	0	3.21782	0.802002	0.867266	0	1.07567	4.4755	1.08597	6.95935	0.918788	0	KCNN2	3781
ENSG00000080802	71.1812	67.4942	84.5951	411.942	430.907	451.214	166.278	179.915	207.731	93.4285	116.056	114.769	396.189	432.766	370.271	95.7349	121.958	139.004	98.5908	101.985	110.071	CNOT4	4850
ENSG00000080815	1012.96	1088.34	1099.74	1376.8	1347.31	1382.25	753.272	792.921	809.287	821.526	831.343	932.095	1209.42	1226.31	1295.13	922.928	848.108	902.441	777.127	796.589	773.443	PSEN1	5663
ENSG00000080819	1321.78	1340.39	1476.85	1175.89	1120.69	1169.15	1114.84	1390.84	1235.57	1340.22	1333.46	1478.05	968.016	836.045	911.69	1454.31	1340.41	1502.98	1411.59	1397.48	1348.37	CPOX	1371
ENSG00000080822	704.146	704.47	967.237	709.08	679.03	716.508	619.357	741.209	653.488	693.733	643.047	909.57	721	514.289	721.617	932.609	841.395	1002.35	583.425	554.948	594.578	CLDND1	56650
ENSG00000080823	3734.28	3674.21	3479.61	5537.58	5668.78	5453.9	4801.97	4395.54	4644.74	3864.93	3986.18	3775.58	5327.7	5756.05	5145.95	3590.6	3966.42	3715.1	3816.04	3505.18	3706.04	MOK	5891
ENSG00000080824	62053.6	57997.5	61081.7	37406.5	37020.8	38622.1	58255.3	54280.6	60341.7	56735.8	61525.3	60932.6	35580.8	36283.8	34884.5	63881	67035.2	73314.9	61143.7	58185	58491.7	HSP90AA1	3320
ENSG00000080839	515.79	535.735	662.491	877.064	868.43	940.328	467.587	507.426	563.688	559.497	580.282	633.911	814.032	801.354	876.308	579.788	541.536	683.075	588.065	626.613	589.664	RBL1	5933
ENSG00000080845	731.524	730.835	696.126	1530.43	1561.52	1419.43	851.476	781.07	819.024	699.103	794.631	637.128	1549.47	1617.45	1500.83	712.096	701.535	708.052	929.073	749.731	886.462	DLGAP4	22839
ENSG00000080854	10.951	15.8189	16.3075	7.59728	19.0228	8.58094	8.92767	7.54137	9.73741	11.8128	16.5795	8.58085	19.248	23.4162	14.8108	16.1351	16.7831	8.68775	11.5989	13.7818	13.7588	IGSF9B	22997
ENSG00000080910	0	0	0	0	0	0	0	0	0	0	0	0	0	0	0	0	0	0	0	0	0	CFHR2	3080
ENSG00000080947	5.47548	3.16379	1.01922	9.28557	6.61661	2.86031	4.46383	1.07734	0	0	0	0	1.604	5.2036	6.5826	2.15135	1.11888	1.08597	3.47967	2.75636	0	CROCCP3	114819
ENSG00000080986	1040.34	938.591	941.757	2013.28	1932.05	2057.28	649.488	684.11	785.484	637.891	675.022	707.92	1700.24	1922.73	1668.69	692.734	690.347	806.875	792.206	783.726	786.219	NDC80	10403
ENSG00000081014	290.2	303.724	369.976	535.186	535.945	569.202	233.235	259.639	251.009	263.103	246.324	268.152	585.461	465.722	565.281	307.643	306.572	349.682	193.702	252.667	220.141	AP4E1	23431
ENSG00000081019	19.7117	14.7643	29.5573	553.758	529.329	567.772	260.018	290.881	260.746	62.2856	67.5022	89.0264	533.331	377.261	499.455	61.3134	89.5101	93.3934	66.1138	109.336	103.191	RSBN1	54665
ENSG00000081026	220.114	246.776	279.266	546.16	555.795	567.057	231.003	227.318	230.452	201.891	198.954	235.973	603.105	557.652	566.103	257.086	232.726	307.329	244.737	217.753	249.625	MAGI3	260425
ENSG00000081041	30.6627	30.5833	34.6534	25.3243	30.6018	34.3237	45.7543	34.4748	28.1303	23.6256	29.6062	36.4686	27.2681	27.7525	23.8619	46.254	29.0908	46.6967	37.1165	46.8582	15.7244	CXCL2	2920
ENSG00000081051	315.388	310.051	295.573	156.166	176.994	152.312	292.381	289.804	320.253	335.054	358.827	279.95	153.984	175.188	142.349	289.356	323.355	318.189	318.97	299.525	341.022	AFP	174
ENSG00000081052	2.19019	3.16379	1.01922	2.53243	0.827076	0	1.11596	2.15468	2.16387	3.22167	1.18425	4.29043	3.20801	0	0	0	2.23775	1.08597	2.31978	0	2.94832	COL4A4	1286
ENSG00000081059	1565.99	1724.27	1756.11	1332.06	1349.79	1290	1556.76	1528.74	1506.05	1629.09	1757.43	1712.95	1376.24	1377.22	1351.9	1770.56	1847.26	1729.95	2011.25	1778.77	1808.3	TCF7	6932
ENSG00000081087	1087.43	1287.66	1513.54	907.453	879.182	955.344	1128.23	1367.14	1269.11	1195.24	1222.14	1608.91	1007.31	711.158	905.107	1571.56	1412.02	1766.87	988.227	1130.11	1050.59	OSTM1	28962
ENSG00000081138	0	0	0	0.844143	0	0	0	0	0	2.14778	0	0	0	0	0	0	0	0	0	0	0.982774	CDH7	1005
ENSG00000081148	1.0951	2.10919	5.09609	2.53243	5.78953	7.86586	2.23192	5.38669	2.16387	0	5.92124	2.14521	2.40601	1.73453	0	2.15135	7.83213	5.42985	3.47967	5.51273	5.89664	IMPG2	50939
ENSG00000081154	2764.02	2885.38	3997.37	2268.21	2209.95	2378.35	2524.3	3327.9	2815.19	2856.55	2639.69	3872.11	2596.08	1846.41	2590.25	3711.07	3583.76	4249.4	2743.14	2656.22	2638.75	PCNP	57092
ENSG00000081177	560.689	652.795	617.646	535.186	559.103	544.89	557.979	606.541	649.161	600.305	632.389	625.33	524.509	584.537	493.695	679.826	604.193	629.862	632.141	653.258	633.889	EXD2	55218
ENSG00000081181	58.0401	52.7298	48.9224	20.2594	26.4664	27.173	37.9426	42.0162	44.3593	65.5073	36.7117	46.1221	40.1001	28.6198	47.7238	65.6161	44.755	49.9546	76.5528	47.777	51.1042	ARG2	384
ENSG00000081189	129.221	130.77	137.594	295.45	269.627	261.004	93.7405	147.595	150.389	121.35	139.741	131.931	251.829	257.578	250.962	177.486	136.503	162.895	170.504	134.143	132.674	MEF2C	4208
ENSG00000081237	86.5126	119.169	121.287	69.2197	86.843	72.938	98.2044	134.667	124.422	105.241	125.53	131.931	74.5862	91.9302	102.03	124.778	116.363	130.316	105.55	99.2291	103.191	PTPRC	5788
ENSG00000081248	1.0951	0	0	0	0	0	0	0	0	0	0	0	0	0	0	0	0	0	0	0	0	CACNA1S	779
ENSG00000081277	0	0	0	0.844143	0	1.43016	0	0	0	1.07389	1.18425	0	0	0	0	2.15135	4.4755	0	0	1.83758	0.982774	PKP1	5317
ENSG00000081307	950.543	912.226	1043.68	845.831	789.858	840.217	843.665	857.561	839.581	921.398	911.872	1022.19	821.25	783.141	907.576	1036.95	1069.65	1239.09	857.16	867.336	955.256	UBA5	79876
ENSG00000081320	134.697	156.08	178.363	2168.6	1997.39	2159.54	632.748	799.385	676.209	260.955	247.508	309.983	1982.55	1594.04	2047.19	288.281	227.132	316.017	278.374	314.225	307.608	STK17B	9262
ENSG00000081377	324.148	353.29	338.38	535.186	525.193	534.163	169.626	245.633	223.96	206.187	235.666	241.336	486.815	505.616	501.923	285.054	245.034	260.633	273.734	253.585	233.9	CDC14B	8555
ENSG00000081386	54.7548	67.4942	67.2684	200.062	209.25	194.501	100.436	94.8058	81.1451	52.6206	60.3967	53.6303	233.383	239.365	195.832	63.4647	67.1326	68.4161	80.0325	50.5333	62.8975	ZNF510	22869
ENSG00000081479	0	0	1.01922	0	1.65415	0.715078	1.11596	2.15468	0	0	0	0	0.802002	0	0.822825	0	0	0	0	0	0	LRP2	4036
ENSG00000081665	0	0	0	0.844143	0	0	0	0	0	0	0	0	0.802002	0	0.822825	0	0	0	0	0	0	ZNF506	440515
ENSG00000081692	131.411	125.497	131.479	427.98	468.125	424.756	160.698	158.369	161.208	164.305	159.874	135.148	417.041	415.421	403.184	148.443	159.999	117.285	171.664	175.489	172.968	JMJD4	65094
ENSG00000081721	481.842	489.333	440.302	450.772	437.523	447.639	275.642	259.639	297.532	292.098	337.511	342.162	398.595	390.27	411.412	403.378	388.25	393.121	374.645	329.845	340.04	DUSP12	11266
ENSG00000081760	561.784	555.772	548.339	384.085	414.365	349.673	653.952	707.811	655.652	666.886	698.707	604.95	357.693	353.845	371.917	602.377	563.914	597.283	729.572	650.502	657.476	AACS	65985
ENSG00000081791	1327.26	1275.01	1250.58	969.92	1015.65	918.875	1211.93	1212.01	1231.24	1479.82	1380.83	1267.82	927.916	952.258	935.552	1245.63	1277.76	1164.16	1323.44	1304.68	1373.92	KIAA0141	9812
ENSG00000081800	0	0	0	0	0	0	0	0	0	0	0	0	0	0	0	0	0	0	0	0	0	SLC13A1	6561
ENSG00000081803	6.57057	0	2.03844	1.68829	0	0	3.34788	1.07734	2.16387	4.29556	1.18425	0	2.40601	0.867266	0.822825	3.22702	1.11888	4.34388	0	7.3503	5.89664	CADPS2	93664
ENSG00000081818	76.6567	85.4223	99.8833	61.6224	63.6849	54.3459	89.2767	82.955	90.8825	91.2807	97.1084	92.2442	46.5161	44.2306	64.1803	89.2809	110.769	93.3934	98.5908	96.4727	75.6736	PCDHB4	56131
ENSG00000081842	2.19019	6.32758	6.11531	5.06486	7.44369	12.1563	8.92767	12.9281	7.57354	15.0345	9.47399	3.21782	5.61401	4.33633	5.75977	15.0594	6.71326	11.9457	6.95935	11.0255	10.8105	PCDHA6	56142
ENSG00000081853	26.2823	20.0373	21.4036	15.1946	9.92491	13.5865	24.5511	29.0881	19.4748	13.9606	26.0535	27.8878	18.446	20.8144	29.6217	26.8918	25.7342	38.0089	24.3577	16.5382	20.6382	PCDHGA2	56113
ENSG00000081870	1564.89	1498.58	1481.94	801.091	822.114	934.607	1444.05	1385.46	1647.79	1459.42	1528.87	1599.26	779.546	914.099	867.257	1583.39	1654.82	1855.92	1294.44	1448.01	1535.09	HSPB11	51668
ENSG00000081913	10.951	15.8189	15.2883	59.09	65.339	51.4856	20.0873	10.7734	18.3929	19.33	16.5795	9.65346	40.9021	45.9651	65.0032	19.3621	13.4265	13.0316	18.5583	9.18788	7.86219	PHLPP1	23239
ENSG00000081923	304.437	349.071	383.226	625.51	606.247	620.688	359.339	333.975	374.349	316.798	309.089	363.614	830.072	694.68	805.545	343.14	315.523	401.809	269.095	313.307	328.246	ATP8B1	5205
ENSG00000081985	0	0	0	0	0	0	0	0	0	0	0	0	0	0	0	0	0	0	0	0	0	IL12RB2	3595
ENSG00000082014	721.668	665.45	600.319	435.578	415.192	396.153	725.373	636.707	618.867	847.3	763.841	598.515	414.635	415.421	425.4	593.772	667.969	609.229	769.008	736.868	741.011	SMARCD3	6604
ENSG00000082068	688.815	657.014	663.511	693.885	669.932	680.754	601.502	601.155	639.423	586.344	652.521	589.934	625.561	687.742	658.26	523.853	609.788	650.496	671.577	561.379	692.855	WDR70	55100
ENSG00000082074	1.0951	2.10919	2.03844	0.844143	0	2.86031	5.57979	6.46403	7.57354	1.07389	2.3685	3.21782	0.802002	2.6018	3.2913	3.22702	1.11888	6.51582	2.31978	0.918788	0	FYB	2533
ENSG00000082126	317.578	292.123	282.323	200.062	188.573	150.881	251.091	265.025	292.122	291.024	342.248	312.129	168.42	188.197	170.325	300.113	315.523	284.524	320.13	338.114	301.712	MPP4	58538
ENSG00000082146	700.861	729.781	757.279	620.445	633.54	597.805	532.312	619.469	527.984	524.059	558.965	687.541	504.459	555.918	597.371	686.28	693.703	758.007	582.265	438.262	560.181	STRADB	55437
ENSG00000082153	8655.64	9146.51	11523.3	8930.19	8307.15	9171.59	8326.17	10827.2	9155.33	8681.33	8174.87	11250.6	8054.5	6359.66	8001.15	10318.9	9891.98	11604.7	7134.49	8563.1	7659.74	BZW1	9689
ENSG00000082175	0	0	0	0	0.827076	0	0	0	0	0	1.18425	1.07261	0.802002	1.73453	0	0	0	0	0	0	0	PGR	5241
ENSG00000082196	1.0951	1.0546	1.01922	4.22071	0	2.14523	1.11596	2.15468	0	2.14778	1.18425	0	4.81201	3.46907	4.93695	1.07567	2.23775	3.25791	0	2.75636	2.94832	C1QTNF3	114899
ENSG00000082212	470.891	439.767	455.59	305.58	283.687	277.45	483.21	452.482	428.446	557.349	486.726	497.689	286.315	307.88	315.142	537.837	531.466	570.134	456.997	464.907	447.162	ME2	4200
ENSG00000082213	335.099	358.563	482.09	992.712	915.573	1044.73	410.673	517.122	471.723	357.606	383.697	442.987	951.174	836.912	942.957	390.47	399.439	459.365	299.252	337.195	318.419	C5orf22	55322
ENSG00000082258	76.6567	61.1666	85.6143	330.06	323.387	377.561	274.526	263.948	278.057	128.867	136.189	134.076	377.743	290.534	315.142	100.038	105.174	84.7056	86.9918	85.4473	99.2601	CCNT2	905
ENSG00000082269	65.7057	66.4396	66.2491	107.206	100.076	105.116	60.2618	50.6349	46.5232	55.8423	42.633	61.1386	83.4082	75.4522	90.5107	67.7674	54.8249	65.1582	27.8374	36.7515	39.3109	FAM135A	57579
ENSG00000082293	1.0951	1.0546	6.11531	0	1.65415	0	1.11596	0	3.2458	3.22167	2.3685	0	0	0	2.46847	0	0	3.25791	5.79946	0.918788	1.96555	COL19A1	1310
ENSG00000082397	0	0	0	0	0	0	0	0	0	0	0	1.07261	0	0	0	0	0	0	0	0	0	EPB41L3	23136
ENSG00000082438	466.511	431.33	489.224	829.792	863.467	811.614	491.022	470.797	492.28	431.704	409.75	417.244	884.608	921.037	931.438	489.431	453.145	522.351	441.919	452.962	427.507	COBLL1	22837
ENSG00000082458	227.78	192.991	230.343	170.517	183.611	155.172	131.683	129.281	141.733	162.157	189.48	185.561	186.866	193.4	182.667	180.713	193.566	188.959	228.499	250.829	196.555	DLG3	1741
ENSG00000082482	571.64	558.936	556.493	628.886	615.345	665.023	450.847	466.487	490.116	487.546	553.044	442.987	470.775	489.138	501.923	464.691	465.453	476.741	462.797	531.978	517.922	KCNK2	3776
ENSG00000082497	4.38038	2.10919	9.17296	30.3891	33.9101	30.7484	5.57979	8.61871	11.9013	13.9606	5.92124	2.14521	24.8621	21.6817	19.7478	4.30269	6.71326	2.17194	9.27913	10.1067	3.93109	SERTAD4	56256
ENSG00000082512	114.985	145.534	132.498	191.62	186.092	225.965	83.6969	79.723	58.4245	78.394	69.8707	69.7194	202.104	171.719	181.021	61.3134	74.9647	104.253	111.35	130.468	99.2601	TRAF5	7188
ENSG00000082515	639.536	636.976	551.397	639.016	602.938	655.727	621.589	622.702	655.652	629.3	622.915	562.046	546.163	689.477	599.016	598.075	613.144	650.496	684.336	600.887	640.768	MRPL22	29093
ENSG00000082516	379.998	393.364	423.995	1289.85	1206.7	1257.82	563.559	520.354	522.574	323.241	323.3	312.129	1124.41	1214.17	1114.1	272.145	274.125	268.234	347.967	355.571	412.765	GEMIN5	25929
ENSG00000082556	0	0	0	0.844143	0	0	1.11596	0	2.16387	0	0	1.07261	0	0	0	0	0	0	0	0	0	OPRK1	4986
ENSG00000082641	6701.98	6845.39	6772.7	3820.59	3998.09	3641.18	6256.06	5874.73	6564.1	7267.02	7916.7	7157.5	3994.77	4374.49	3870.57	7410.32	7381.23	6938.26	7592.65	6922.15	6798.83	NFE2L1	4779
ENSG00000082684	0	1.0546	0	0	0	0	0	0	1.08193	0	0	0	0	0.867266	0	0	0	0	0	0	0	SEMA5B	54437
ENSG00000082701	469.796	492.497	500.436	1455.3	1420.92	1521.69	699.706	714.275	727.06	544.462	510.411	544.884	1391.47	1340.79	1497.54	622.815	551.606	652.668	606.623	605.481	608.337	GSK3B	2932
ENSG00000082781	10393.6	10183.2	9623.45	5751.99	5857.35	5618.37	10972.1	10462	10991.4	12481.8	12915.4	11349.3	6204.29	6488.02	5943.26	11618.4	11993.2	10892.3	13270.3	12070.1	12111.7	ITGB5	3693
ENSG00000082805	712.907	733.999	686.953	1482.31	1433.32	1449.46	1024.45	1017.01	1044.07	689.438	746.077	660.726	1437.19	1512.51	1515.64	702.415	666.85	705.88	971.989	806.696	941.497	ERC1	23085
ENSG00000082898	4760.38	5240.29	6503.63	6190.94	5983.9	6465.74	3304.35	4305.04	3707.79	3893.93	3549.19	5116.33	5399.08	4638.14	5401.02	5087.94	4519.14	5412.47	3303.37	4219.07	3804.32	XPO1	7514
ENSG00000082929	0	0	0	0.844143	0	0.715078	0	1.07734	0	2.14778	0	0	0	0.867266	0	0	2.23775	1.08597	0	0	0	LINC01587	10141
ENSG00000082996	594.637	543.117	607.454	520.836	559.103	544.89	386.122	426.626	447.921	414.522	438.172	593.151	561.401	443.173	568.572	635.723	537.061	668.957	394.363	483.282	464.852	RNF13	11342
ENSG00000083067	2.19019	4.21839	1.01922	0.844143	3.3083	0	3.34788	3.23201	4.32774	0	5.92124	1.07261	1.604	0.867266	4.93695	1.07567	1.11888	0	0	4.59394	0.982774	TRPM3	80036
ENSG00000083093	19.7117	24.2557	20.3844	335.125	350.68	391.863	140.611	152.982	131.996	40.8078	29.6062	47.1947	349.673	368.588	355.46	27.9675	40.2795	47.7827	45.2358	56.0461	44.2248	PALB2	79728
ENSG00000083097	16.4264	14.7643	16.3075	187.4	196.017	202.367	32.3628	49.5576	44.3593	23.6256	33.159	18.2343	215.738	215.082	241.088	13.9838	21.2586	23.8913	16.2385	23.8885	23.5866	DOPEY1	23033
ENSG00000083099	467.606	481.951	482.09	750.443	722.037	798.742	281.222	299.5	294.286	260.955	284.22	329.29	711.376	716.362	762.759	285.054	305.453	304.071	267.935	305.038	326.281	LYRM2	57226
ENSG00000083123	296.771	274.195	305.765	199.218	197.671	186.635	266.714	255.329	275.893	321.093	271.193	288.531	204.51	224.622	202.415	290.432	290.908	342.08	293.452	307.794	268.297	BCKDHB	594
ENSG00000083168	98.5586	122.333	135.556	1619.07	1590.47	1622.51	946.333	885.572	978.069	260.955	352.906	307.838	1599.19	1690.3	1730.4	338.837	295.383	356.198	352.607	352.815	299.746	KAT6A	7994
ENSG00000083223	273.774	281.577	336.342	531.81	467.298	450.499	206.452	228.396	232.616	245.921	225.007	232.756	506.063	449.244	489.581	269.994	222.656	312.759	269.095	215.915	190.658	ZCCHC6	79670
ENSG00000083290	194.927	203.537	222.189	149.413	138.122	145.876	170.742	178.838	166.618	225.517	187.111	198.432	150.776	137.028	149.754	218.362	187.971	215.022	194.862	173.651	201.469	ULK2	9706
ENSG00000083307	0	0	0	0	0.827076	0	0	0	0	0	0	0	0	0.867266	0	0	1.11888	0	0	0	0	GRHL2	79977
ENSG00000083312	7039.27	8009.66	10165.7	8148.51	7499.93	7968.12	7413.31	9019.48	7997.66	8310.84	7979.47	10131.8	7892.5	6231.31	7655.56	10440.5	9687.23	11584	6665.9	7878.61	7680.38	TNPO1	3842
ENSG00000083444	8506.7	8342.91	7911.17	4217.34	4385.98	3967.25	8866.29	8485.12	8627.35	10149.3	10319.5	8999.17	4430.26	4805.52	4212.04	9459.47	9749.89	8196.9	10616.5	10048.8	9869.01	PLOD1	5351
ENSG00000083454	10.951	11.6006	13.2498	10.9739	9.09784	2.86031	13.3915	22.6241	7.57354	11.8128	15.3952	8.58085	6.41601	6.07086	4.11412	13.9838	8.95101	9.77372	10.439	11.9442	18.6727	P2RX5	5026
ENSG00000083457	815.846	744.545	623.761	401.812	420.982	441.203	710.866	816.622	823.352	881.664	773.315	779.785	378.545	441.439	373.562	779.863	812.304	930.676	829.322	846.204	916.928	ITGAE	3682
ENSG00000083520	463.225	486.169	557.512	786.741	822.941	853.088	476.514	506.349	489.034	372.64	402.645	458.003	745.06	671.264	756.999	451.783	436.362	469.139	411.761	379.459	377.385	DIS3	22894
ENSG00000083535	157.694	158.189	168.171	118.18	124.888	153.027	113.828	129.281	144.979	95.5763	144.478	168.399	101.854	114.479	91.3336	126.929	161.118	162.895	104.39	142.412	118.916	PIBF1	10464
ENSG00000083544	122.651	88.5861	89.6911	147.725	159.626	174.479	84.8128	70.027	83.309	84.8373	94.7399	82.5907	153.182	163.046	153.045	75.2972	78.3213	102.081	111.35	64.3152	63.8803	TDRD3	81550
ENSG00000083622	0	0	0	0	0	0	0	0	0	0	0	0	0	0	0	0	0	0	0	0	0		NA
ENSG00000083635	32.8529	33.7471	61.1531	241.425	230.754	238.836	56.9139	72.1817	60.5883	49.399	54.4755	45.0495	229.373	214.215	229.568	37.6486	46.9928	27.1492	38.2764	31.2388	53.0698	NUFIP1	26747
ENSG00000083642	259.538	219.356	325.13	660.12	632.713	700.777	193.061	209.004	189.339	157.862	198.954	198.432	666.464	599.281	671.425	212.983	182.377	245.429	218.06	228.778	216.21	PDS5B	23047
ENSG00000083720	4636.63	4930.24	5280.57	2764.57	2817.02	2888.2	4819.82	4811.39	4932.54	5058.02	5233.2	5528.21	2948.96	2793.46	2949.83	5384.82	5626.83	6496.27	4869.22	5004.64	5325.65	OXCT1	5019
ENSG00000083750	96.3684	65.385	94.7872	77.6611	59.5495	70.7927	73.6533	78.6457	71.4077	71.9507	95.9242	116.914	59.3481	62.4432	66.6488	78.5242	89.5101	84.7056	85.832	91.8788	75.6736	RRAGB	10325
ENSG00000083782	0	0	0	0	0	0	1.11596	0	0	0	0	0	0.802002	0	0	0	0	0	0	0	0.982774	EPYC	1833
ENSG00000083799	974.635	994.484	1035.53	1063.62	1047.91	1061.89	944.101	1021.32	915.317	832.265	887.002	918.151	1031.37	1022.51	1019.48	1036.95	932.024	1004.52	777.127	852.635	840.272	CYLD	1540
ENSG00000083807	201.498	218.301	150.844	106.362	97.595	97.2506	222.076	216.545	163.372	240.551	222.639	219.884	116.29	122.285	104.499	169.956	198.041	175.927	233.138	257.261	230.952	SLC27A5	10998
ENSG00000083812	9.85586	10.546	17.3267	179.802	217.521	192.356	65.8416	37.7068	61.6703	39.7339	17.7637	41.8317	162.806	163.913	167.033	8.60539	13.4265	9.77372	4.63957	20.2133	16.7072	ZNF324	25799
ENSG00000083814	2.19019	2.10919	1.01922	17.727	17.3686	10.7262	2.23192	2.15468	4.32774	4.29556	0	1.07261	20.852	13.8763	17.2793	8.60539	2.23775	1.08597	0	0.918788	5.89664	ZNF671	79891
ENSG00000083817	7.66567	10.546	11.2114	69.2197	90.9784	87.9546	84.8128	70.027	55.1787	18.2561	28.422	26.8152	85.0122	77.1867	88.8651	11.8324	15.6643	18.4615	25.5176	22.0509	24.5693	ZNF416	55659
ENSG00000083828	12.0461	28.4741	22.4228	91.1674	92.6325	89.3848	24.5511	26.9335	17.311	12.8867	13.0267	16.0891	89.0222	79.7885	99.5618	22.5891	13.4265	22.8054	9.27913	9.18788	23.5866	ZNF586	54807
ENSG00000083838	21.9019	28.4741	17.3267	135.907	133.159	104.401	46.8703	38.7842	46.5232	33.2906	30.7905	37.5412	121.904	114.479	95.4477	19.3621	23.4964	17.3755	25.5176	30.32	13.7588	ZNF446	55663
ENSG00000083844	72.2763	92.8045	82.5566	360.449	355.643	368.98	382.774	416.93	383.005	198.67	177.637	200.577	344.861	299.207	392.487	175.335	206.992	222.624	173.984	200.296	189.675	ZNF264	9422
ENSG00000083845	21597.5	21583.4	19162.3	11520	11754.4	11186	22792.3	21623.3	21565.1	26598.1	24222.6	21665.6	11851.2	12755.8	10945.2	22091.1	23135	19976.4	26247.2	26114.7	25825.3	RPS5	6193
ENSG00000083857	6513.63	7332.61	7824.53	7054.5	6431.34	6948.41	7936.7	9281.27	10014.4	8410.71	9738.08	7660.56	7536.41	7065.62	7702.46	10284.5	8324.44	10338.4	10223.3	8236.93	10040	FAT1	2195
ENSG00000083896	315.388	335.362	415.841	697.262	704.669	745.111	387.238	377.068	402.48	284.581	343.432	305.693	730.624	777.071	711.743	295.81	275.244	331.221	349.127	321.576	318.419	YTHDC1	91746
ENSG00000083937	1234.17	1253.92	1642.98	1463.74	1406.86	1533.13	1045.65	1263.72	1176.06	1123.29	1096.61	1503.79	1554.28	1181.22	1537.04	1450.01	1306.85	1633.3	992.867	1211.88	1093.83	CHMP2B	25978
ENSG00000084070	2905.29	2761.99	2776.35	2462.36	2529.2	2652.94	2763.11	2693.35	2920.14	3114.28	3051.81	2900.33	2231.97	2240.15	2166.5	2864.52	2723.34	3149.31	3129.39	2979.63	3261.83	SMAP2	64744
ENSG00000084072	1156.42	973.392	1018.2	693.041	701.361	664.308	969.768	867.257	908.825	1014.83	1043.32	900.99	679.296	773.602	672.248	1006.83	1048.39	925.246	1082.18	1061.2	1063.36	PPIE	10450
ENSG00000084073	2904.19	3015.09	3786.39	2886.12	2681.38	2974.72	2546.62	3551.98	2815.19	2987.56	2785.35	3992.24	2755.68	2161.23	2828.87	3869.2	3591.59	4362.34	2355.74	2896.94	2749.8	ZMPSTE24	10269
ENSG00000084090	770.947	642.249	733.837	2881.06	2908.83	2991.89	1259.92	1278.8	1256.13	635.743	795.815	811.963	2393.98	2463.9	2608.35	713.172	684.752	690.676	779.447	810.371	845.185	STARD7	56910
ENSG00000084092	128.126	103.35	89.6911	438.954	430.907	449.784	262.25	247.788	230.452	139.606	140.926	133.003	431.477	428.43	413.058	126.929	123.076	109.683	133.387	180.082	145.451	NOA1	84273
ENSG00000084093	119.365	93.8591	127.402	671.938	699.706	651.436	205.336	290.881	244.517	133.162	101.845	143.729	752.278	571.528	702.692	108.643	98.4611	117.285	93.9512	121.28	91.398	REST	5978
ENSG00000084110	0	0	0	0	0	0.715078	0	1.07734	0	1.07389	0	0	0	0	0	0	0	0	0	0	1.96555	HAL	3034
ENSG00000084112	301.151	336.416	317.996	882.129	923.844	805.893	1214.16	1135.51	1277.76	812.935	871.607	851.65	895.836	961.798	983.276	1091.81	1107.69	1160.9	947.631	889.387	908.083	SSH1	54434
ENSG00000084207	9272.17	9151.79	8318.85	5194.01	5535.62	5165.01	10512.3	9967.53	9806.65	12074.8	11294.2	9929.12	5662.13	5634.63	5001.95	10001.6	10238.8	8876.71	12021.1	11119.2	11281.3	GSTP1	2950
ENSG00000084234	6906.77	6852.77	6717.66	3196.77	3362.06	3117.03	6636.61	6121.44	6777.24	7020.02	7566.17	7103.87	3650.71	3701.49	3692.01	7559.83	8162.2	7884.14	7432.58	7151.85	6861.73	APLP2	334
ENSG00000084444	119.365	128.661	131.479	96.2323	100.076	81.5189	89.2767	91.5738	91.9644	115.98	143.294	115.842	101.052	114.479	117.664	123.702	128.671	104.253	110.19	74.4218	117.933	FAM234B	57613
ENSG00000084453	0	0	0	0	0	0	0	0	0	0	0	1.07261	0	0	0	0	0	0	0	0	0	SLCO1A2	6579
ENSG00000084463	1142.18	1070.42	1132.35	1723.74	1798.06	1738.35	977.58	965.295	975.905	798.975	823.053	836.633	1648.11	1701.58	1685.15	759.426	728.388	799.273	1006.79	867.336	926.756	WBP11	51729
ENSG00000084623	12904.6	12113.1	10717.1	6959.96	6985.48	6716.01	12969.7	12438.9	13282.9	13481.6	13897.2	12019.6	7018.32	7762.9	7005.53	12065.8	12027.9	11800.1	14896.5	13403.3	14061.5	EIF3I	8668
ENSG00000084628	2.19019	0	0	0	0	0	2.23192	3.23201	2.16387	1.07389	0	1.07261	0	0	1.64565	4.30269	3.35663	1.08597	1.15989	0	0.982774	NKAIN1	79570
ENSG00000084636	4632.25	4289.04	3917.87	1727.12	1848.52	1677.57	4104.5	3862.26	3972.86	4913.05	5105.3	4339.77	2058.74	2491.66	2060.35	4781.37	5158.02	4253.74	5421.33	5620.23	5341.38	COL16A1	1307
ENSG00000084652	1037.06	1018.74	1029.41	2608.4	2625.14	2397.66	1043.42	983.61	1033.25	791.457	887.002	785.148	2293.73	2555.83	2437.21	750.82	779.857	690.676	1164.53	965.646	1084.98	TXLNA	200081
ENSG00000084674	0	0	0	0.844143	0	0	0	0	0	1.07389	0	0	0	0	0	0	0	0	0	0	0.982774	APOB	338
ENSG00000084676	346.05	395.474	372.014	516.615	463.99	500.555	249.975	244.556	241.271	243.773	264.088	268.152	495.637	522.094	507.683	295.81	279.719	331.221	359.566	275.636	314.488	NCOA1	8648
ENSG00000084693	1007.49	1109.44	1004.95	648.302	548.351	672.888	1126	966.372	1124.13	1176.98	1216.22	1207.76	660.85	722.433	709.275	1129.46	1218.46	1138.1	1303.72	1138.38	1161.64	AGBL5	60509
ENSG00000084710	59.1352	49.566	54.0185	94.544	77.7452	80.0887	50.2181	32.3201	47.6051	61.2118	56.8439	46.1221	87.4182	82.3903	102.03	48.4053	41.3984	58.6423	80.0325	62.4776	67.8114	EFR3B	22979
ENSG00000084731	595.732	577.919	575.858	620.445	636.022	622.833	607.081	556.984	545.295	678.699	616.994	624.257	687.316	699.884	646.74	636.799	607.55	588.595	618.222	557.704	634.872	KIF3C	3797
ENSG00000084733	2609.61	2855.85	3656.95	3469.43	3052.74	3302.95	2843.46	3521.82	3122.46	3174.42	2919.17	3997.61	3354.77	2743.16	3433.65	3839.08	3500.96	4153.83	2637.59	3176.25	2857.91	RAB10	10890
ENSG00000084734	19.7117	12.6552	11.2114	13.5063	5.78953	13.5865	14.5075	10.7734	11.9013	11.8128	21.3165	15.0165	8.02002	7.8054	13.1652	12.9081	20.1398	16.2895	18.5583	20.2133	14.7416	GCKR	2646
ENSG00000084754	6077.78	5488.12	5613.85	3798.64	3949.29	3924.35	6116.57	5782.07	6240.6	6520.66	6914.83	6093.48	3714.07	3887.09	3757.02	5925.89	5896.48	6109.66	6595.14	6060.33	6145.28	HADHA	3030
ENSG00000084764	699.766	628.539	594.204	379.02	416.019	318.21	674.039	663.64	705.421	849.447	847.922	734.736	370.525	422.359	404.83	717.474	742.934	681.989	661.138	703.792	762.632	MAPRE3	22924
ENSG00000084774	1921.89	1906.71	1961.99	2019.19	2147.09	1863.49	2089.07	2020.01	2078.4	2317.46	2329.42	2050.82	2212.72	2236.68	2115.48	2108.32	1871.88	1880.9	2489.13	2145.37	2287.9	CAD	790
ENSG00000085063	12051.5	11581.6	12014.5	7498.52	7260.07	7549.08	12017.8	11906.7	12815.5	12268.1	12994.8	12646	7407.29	7564.3	7802.85	12407.9	12485.5	13584.4	12275.1	12259.4	12784.9	CD59	966
ENSG00000085117	1254.98	1065.14	1073.24	570.64	634.367	583.504	1199.66	1143.06	1191.21	1411.09	1428.2	1237.79	569.421	600.148	585.851	1298.34	1340.41	1118.55	1326.92	1484.76	1391.61	CD82	3732
ENSG00000085185	40.5185	24.2557	38.7303	173.049	196.017	170.189	49.1022	36.6295	47.6051	27.9212	52.107	32.1782	181.252	183.86	182.667	26.8918	40.2795	31.4931	37.1165	33.0764	45.2076	BCORL1	63035
ENSG00000085224	905.644	844.732	1165.98	835.701	806.399	804.463	698.59	907.119	854.728	822.6	857.396	972.854	945.56	796.15	932.26	1164.95	1056.22	1289.05	789.886	921.544	922.825	ATRX	546
ENSG00000085231	158.789	200.373	204.863	254.087	225.792	240.266	49.1022	68.9496	53.0148	70.8768	55.6597	111.551	242.205	208.144	241.91	79.5998	73.8458	118.371	25.5176	60.64	48.1559	AK6	102157402
ENSG00000085265	0	0	0	0	0	0	0	0	0	0	0	0	0	0	0	0	0	0	0	0	0	FCN1	2219
ENSG00000085274	131.411	141.316	138.614	494.668	492.11	507.705	146.191	173.451	166.618	136.384	125.53	160.891	467.567	463.12	553.761	147.367	137.622	161.809	118.309	137.818	106.14	MYNN	55892
ENSG00000085276	16.4264	8.43677	18.3459	155.322	129.024	153.027	34.5947	23.7014	28.1303	27.9212	20.1322	11.7987	145.964	138.763	147.286	18.2865	12.3076	28.2352	25.5176	33.0764	25.5521	MECOM	2122
ENSG00000085365	669.103	786.729	1372.89	1170.83	1083.47	1147.7	637.212	1141.98	786.566	669.034	680.943	1365.43	1529.42	839.514	1446.53	1345.67	1056.22	1468.23	611.263	700.116	666.321	SCAMP1	9522
ENSG00000085377	888.123	867.933	910.161	899.856	917.227	962.495	833.621	782.148	892.596	933.211	888.187	835.561	854.934	910.63	874.663	805.68	794.402	898.097	876.878	957.377	903.169	PREP	5550
ENSG00000085382	194.927	175.063	221.17	151.102	142.257	156.602	171.858	142.209	151.471	149.271	170.532	188.779	157.192	144.833	156.337	243.102	238.321	256.289	139.187	175.489	161.175	HACE1	57531
ENSG00000085415	1288.93	1337.23	1466.65	1715.3	1587.16	1799.85	1133.81	1117.2	1153.34	1171.61	1102.54	1271.04	1729.12	1413.64	1699.96	1333.84	1263.21	1400.9	1178.45	1111.73	1228.47	SEH1L	81929
ENSG00000085433	234.35	225.684	258.881	617.068	567.374	598.52	213.148	231.628	242.353	176.118	165.795	201.65	589.471	591.476	540.596	173.183	180.139	197.646	176.303	153.438	191.641	WDR47	22911
ENSG00000085449	1035.96	974.447	1230.2	1153.94	1091.74	1086.92	838.085	1074.11	959.676	1016.97	998.322	1278.55	1198.19	961.798	1201.32	1202.6	1166.99	1334.66	932.553	1101.63	916.928	WDFY1	57590
ENSG00000085465	2.19019	4.21839	5.09609	5.06486	4.13538	1.43016	16.7394	10.7734	14.0651	4.29556	5.92124	12.8713	4.81201	3.46907	5.75977	7.52972	14.5454	11.9457	17.3984	4.59394	8.84496	OVGP1	5016
ENSG00000085491	1851.81	2040.64	2514.41	1771.01	1602.05	1774.11	1561.23	2022.16	1689.98	1922.26	1746.77	2493.81	1650.52	1359.87	1644	2347.12	2307.12	2659.54	1641.25	1883.52	1717.89	SLC25A24	29957
ENSG00000085511	91.988	88.5861	79.499	345.254	343.237	370.41	159.582	132.513	136.324	94.5024	95.9242	75.0825	315.989	351.243	315.142	98.962	95.1045	96.6513	115.989	136.899	131.692	MAP3K4	4216
ENSG00000085514	2.19019	1.0546	2.03844	0.844143	3.3083	1.43016	0	3.23201	4.32774	1.07389	1.18425	1.07261	1.604	1.73453	0	1.07567	0	2.17194	0	2.75636	3.93109	PILRA	29992
ENSG00000085552	1.0951	3.16379	0	0	0.827076	0.715078	1.11596	1.07734	0	3.22167	0	0	0.802002	0.867266	0	0	0	1.08597	2.31978	2.75636	0	IGSF9	57549
ENSG00000085563	7.66567	15.8189	9.17296	11.818	9.92491	6.4357	20.0873	7.54137	8.65548	7.51723	16.5795	8.58085	8.82202	7.8054	1.64565	9.68106	20.1398	9.77372	6.95935	11.0255	16.7072	ABCB1	5243
ENSG00000085644	142.362	201.428	180.402	225.386	263.837	222.389	177.437	174.529	153.635	234.108	247.508	223.102	238.997	252.374	200.769	191.47	215.943	184.615	221.539	181.001	197.538	ZNF213	7760
ENSG00000085662	12496.1	11276.8	10501	6244.97	6323.82	6015.95	13233	12442.2	13236.4	15176.2	14271.4	12301.7	6237.17	6328.44	5989.34	12160.5	12137.6	11495	14382.7	12182.2	13572.1	AKR1B1	231
ENSG00000085719	4873.18	5709.58	7027.51	4999.86	4595.23	5056.32	5280.72	6384.31	5795.92	5534.83	5512.68	7346.28	4864.94	4051.87	4990.43	7173.67	6528.64	7736.45	5272.87	5713.02	5285.36	CPNE3	8895
ENSG00000085721	423.802	459.804	534.07	837.39	834.52	836.641	352.643	440.631	360.284	322.167	332.774	344.307	801.2	684.273	788.266	365.729	361.397	400.723	424.52	328.007	399.006	RRN3	54700
ENSG00000085733	6502.68	6282.23	5965.48	3674.55	3712.74	3611.86	6502.69	6214.09	6433.18	7394.81	7627.75	6522.52	4050.11	4486.37	3910.89	6719.73	6877.73	6456.09	7630.92	6921.23	7017.99	CTTN	2017
ENSG00000085741	7.66567	1.0546	8.15374	8.44143	19.0228	12.8714	4.46383	5.38669	3.2458	11.8128	9.47399	7.50825	8.82202	7.8054	12.3424	8.60539	5.59438	8.68775	8.11924	11.0255	5.89664	WNT11	7481
ENSG00000085760	826.797	796.22	844.931	736.092	693.09	708.642	523.385	477.261	549.623	501.507	621.731	637.128	691.326	771	761.113	665.842	689.228	744.975	606.623	571.486	607.354	MTIF2	4528
ENSG00000085788	1737.92	1752.74	1996.65	1348.1	1329.11	1424.44	1931.72	2138.52	2072.99	1938.37	2023.88	2254.62	1348.17	1313.04	1360.95	2209.43	2093.42	2372.84	1793.19	1921.19	1891.84	DDHD2	23259
ENSG00000085831	3.28529	9.49137	11.2114	3.37657	9.09784	2.86031	6.69575	9.69604	8.65548	7.51723	13.0267	6.43564	8.82202	2.6018	4.93695	6.45404	4.4755	11.9457	4.63957	7.3503	0.982774	TTC39A	22996
ENSG00000085832	761.091	683.378	784.798	1146.35	1066.1	1074.76	605.965	629.166	683.783	535.871	611.072	622.112	1123.6	1065.87	1181.58	709.945	660.137	765.608	622.862	625.695	617.182	EPS15	2060
ENSG00000085840	263.918	259.431	286.4	552.069	615.345	584.934	344.831	298.423	381.923	245.921	240.403	242.409	458.745	521.227	464.073	247.405	224.894	182.443	309.691	288.499	270.263	ORC1	4998
ENSG00000085871	95.2733	82.2585	75.4221	53.181	50.4516	48.6253	112.712	86.1871	108.193	113.832	127.899	112.624	48.1201	60.7086	56.7749	92.5079	97.3422	103.167	91.6314	122.199	128.743	MGST2	4258
ENSG00000085872	316.483	344.853	356.726	1116.8	1154.6	1042.58	1333.57	1274.49	1281.01	578.827	586.203	570.627	1126.01	1189.02	962.705	496.961	667.969	603.799	920.954	880.199	796.047	CHERP	10523
ENSG00000085978	136.887	160.299	141.671	489.603	502.862	476.957	227.656	219.777	242.353	106.315	131.452	145.875	477.191	548.98	464.896	115.097	100.699	142.262	153.106	158.95	146.433	ATG16L1	55054
ENSG00000085982	674.579	712.907	672.684	487.07	502.862	457.65	520.037	523.586	551.787	515.467	639.494	549.175	451.527	481.333	488.758	599.15	560.557	611.401	664.618	630.289	667.303	USP40	55230
ENSG00000085998	3314.85	3151.13	3051.54	1697.57	1700.47	1666.13	3501.88	3234.17	3333.44	3939.03	3857.1	3554.62	1697.04	1799.58	1625.08	3495.94	3587.12	3224.24	3861.28	3665.05	3733.56	POMGNT1	55624
ENSG00000085999	597.922	577.919	569.743	586.679	616.999	609.247	410.673	391.074	433.856	476.807	476.068	387.211	558.995	605.352	546.356	453.934	436.362	420.27	466.276	472.257	463.869	RAD54L	8438
ENSG00000086015	1224.32	1320.35	1313.77	1045.05	1104.15	939.613	1358.12	1271.26	1248.55	1295.11	1322.81	1238.86	1072.28	1130.05	1034.29	1542.52	1249.78	1415.02	1534.54	1356.13	1526.25	MAST2	23139
ENSG00000086061	6145.68	5491.28	5940	6002.7	5913.59	6091.75	5718.17	5481.5	5941.98	5778.6	5814.66	5903.63	4520.08	4665.89	4367.55	5250.36	5260.96	5906.59	5924.72	5577.04	5699.1	DNAJA1	3301
ENSG00000086062	3277.62	3272.41	3392.98	3012.75	2996.5	3082.7	4131.28	4194.08	4144.89	4273.01	4347.38	4272.19	3049.21	3012.88	3140.72	4035.93	3691.17	4045.24	3787.05	3705.47	3905.54	B4GALT1	2683
ENSG00000086065	1314.11	1252.86	1587.94	899.856	878.355	833.781	1273.31	1438.25	1415.17	1398.21	1392.68	1634.65	846.112	795.283	877.954	1619.96	1492.58	1683.25	1453.34	1442.5	1289.4	CHMP5	51510
ENSG00000086102	447.894	466.132	500.436	1132	1178.58	1185.6	534.544	465.41	532.312	455.33	468.963	438.696	1317.69	1339.93	1355.19	424.891	459.858	453.935	525.431	437.343	511.042	NFX1	4799
ENSG00000086159	2.19019	0	0	0	0	0	0	0	0	0	0	1.07261	0	0	0	0	1.11888	2.17194	0	0	0	AQP6	363
ENSG00000086189	624.204	803.602	812.316	769.858	828.73	883.837	599.27	592.536	588.572	661.517	594.493	719.719	847.716	855.992	835.167	659.388	641.116	741.717	575.306	634.882	661.407	DIMT1	27292
ENSG00000086200	764.377	775.128	969.276	822.195	762.564	855.233	684.083	795.076	740.043	765.684	821.869	903.135	805.21	725.902	860.675	863.766	863.772	1015.38	719.133	893.062	810.788	IPO11	51194
ENSG00000086205	0	0	0	0	0	0	2.23192	0	0	0	0	0	0	0	0	0	0	0	0	0	0	FOLH1	2346
ENSG00000086205	0	0	0	0	0	0	2.23192	0	0	0	0	0	0	0	0	0	0	0	0	0	0	FOLH1	219595
ENSG00000086232	5295.88	5450.15	5433.45	3618.84	3547.33	3782.05	5089.89	4876.03	5372.89	5258.84	5741.24	5194.63	3559.28	3797.76	3659.1	5526.81	5547.39	5888.13	5526.88	4998.21	5377.74	EIF2AK1	27102
ENSG00000086288	0	0	2.03844	0	0	0	0	0	0	1.07389	0	0	0	0	0	0	0	0	0	0	0	NME8	51314
ENSG00000086289	1642.64	1737.97	1613.42	1294.07	1332.42	1315.03	1466.37	1410.24	1483.33	1790.18	1684	1666.83	1089.92	1140.46	1151.95	1621.04	1605.59	1799.45	1549.61	1572.97	1583.25	EPDR1	54749
ENSG00000086300	25.1872	31.6379	23.442	19.4153	14.8874	26.4579	18.9713	30.1655	16.229	34.3645	20.1322	21.4521	25.6641	17.3453	18.1021	29.0432	21.2586	27.1492	23.1978	42.2642	17.6899	SNX10	29887
ENSG00000086475	2338.03	2225.2	2321.78	1549.85	1637.61	1512.39	2094.65	2091.11	2116.26	2340.01	2426.53	2284.65	1530.22	1558.48	1524.69	2313.77	2308.24	2287.05	2559.88	2366.8	2314.43	SEPHS1	22929
ENSG00000086504	1079.76	1147.4	1087.51	800.247	753.466	803.033	1293.4	1159.22	1222.59	1422.9	1383.2	1147.69	843.706	849.054	706.806	1195.07	1247.55	1040.36	1405.79	1323.97	1323.8	MRPL28	10573
ENSG00000086506	0	0	0	0	0	0	0	0	0	0	0	0	0	0	0	0	0	0	0	0	0	HBQ1	3049
ENSG00000086544	39.4234	23.2011	30.5765	211.88	169.551	215.954	80.349	64.6403	73.5715	42.9556	49.7385	37.5412	220.551	233.295	185.136	52.708	27.9719	30.4071	37.1165	28.4824	21.621	ITPKC	80271
ENSG00000086548	0	0	0	0	0	0	0	0	0	0	0	0	0	0	0	0	0	0	0	0	0	CEACAM6	4680
ENSG00000086570	6.57057	4.21839	10.1922	0.844143	0	2.86031	14.5075	38.7842	35.7038	18.2561	21.3165	12.8713	4.81201	0	4.93695	18.2865	8.95101	17.3755	9.27913	11.0255	8.84496	FAT2	2196
ENSG00000086589	427.087	380.709	399.533	1057.71	1200.09	1105.51	540.124	595.768	634.014	329.684	401.46	346.452	996.888	1023.37	981.63	293.659	316.642	373.573	497.593	452.044	446.179	RBM22	55696
ENSG00000086598	6036.17	6394.02	7804.15	5755.36	5489.3	5925.14	6202.5	7586.62	6481.87	6178.09	6259.94	7887.95	5694.21	4759.56	5674.2	7730.87	7563.6	8820.24	5743.78	6665.81	6066.66	TMED2	10959
ENSG00000086619	7.66567	2.10919	11.2114	4.22071	0.827076	1.43016	5.57979	1.07734	1.08193	0	0	3.21782	1.604	2.6018	4.93695	2.15135	5.59438	3.25791	6.95935	2.75636	2.94832	ERO1B	56605
ENSG00000086666	684.435	739.272	950.93	668.561	645.946	672.173	661.763	883.417	687.028	698.029	704.628	1013.61	700.95	480.466	699.401	1016.51	864.891	1153.3	727.252	694.604	738.063	ZFAND6	54469
ENSG00000086696	0	0	1.01922	0	0	0	1.11596	0	0	0	0	0	0	0	0	0	1.11888	0	0	0	0	HSD17B2	3294
ENSG00000086712	197.117	177.172	205.882	579.082	573.991	589.939	205.336	216.545	219.633	148.197	151.584	164.109	623.155	613.157	641.803	147.367	157.762	187.873	164.705	187.433	193.606	TXLNG	55787
ENSG00000086717	0	4.21839	5.09609	0	0.827076	2.14523	0	3.23201	0	2.14778	3.55275	2.14521	6.41601	1.73453	1.64565	1.07567	1.11888	3.25791	1.15989	3.67515	7.86219	PPEF1	5475
ENSG00000086730	2.19019	7.38217	8.15374	3.37657	4.13538	7.15078	4.46383	8.61871	10.8193	7.51723	5.92124	5.36303	3.20801	2.6018	3.2913	5.37837	16.7831	13.0316	9.27913	19.2945	14.7416	LAT2	7462
ENSG00000086758	2339.12	2531.03	2714.18	1603.87	1360.54	1528.84	2086.84	2436.94	2543.63	2532.23	2965.36	2350.08	2043.5	1993.85	2039.78	3123.76	2525.3	3001.62	3269.73	2572.61	3202.86	HUWE1	10075
ENSG00000086827	1046.91	1025.07	1011.06	1043.36	1126.48	1182.02	821.345	815.545	847.155	896.699	847.922	921.369	992.878	954.86	1013.72	840.101	760.836	906.784	838.601	930.732	882.531	ZW10	9183
ENSG00000086848	67.8959	70.658	73.3837	143.504	150.528	141.585	60.2618	67.8723	72.4896	71.9507	66.3179	69.7194	122.706	137.895	119.31	83.9025	73.8458	61.9003	59.1545	50.5333	78.6219	ALG9	79796
ENSG00000086967	0	0	0	0	0	0	0	1.07734	0	0	1.18425	0	0	0	0	0	0	0	0	0	4.91387	MYBPC2	4606
ENSG00000086991	0	0	0	0	0.827076	0	0	0	0	0	0	0	0	0	0	0	0	0	0	0	0	NOX4	50507
ENSG00000087008	321.958	300.56	250.728	265.061	278.725	245.272	280.106	265.025	278.057	310.354	351.722	291.749	228.571	275.791	251.784	269.994	317.761	269.32	317.81	294.931	350.85	ACOX3	8310
ENSG00000087053	2551.57	2690.28	2873.17	2830.41	2841.83	3022.64	2568.94	2676.11	2710.25	2564.45	2562.71	2801.65	2670.67	2493.39	2851.09	2752.65	2620.41	3142.8	2146.96	2412.74	2384.21	MTMR2	8898
ENSG00000087074	1103.86	1140.02	1072.22	2318.86	2574.69	2444.14	3376.89	2802.16	3059.71	2110.19	2297.44	1860.97	3027.56	3087.47	2959.7	1885.66	2185.17	1949.31	1514.82	1332.24	1311.02	PPP1R15A	23645
ENSG00000087076	1.0951	4.21839	1.01922	1.68829	5.78953	0.715078	1.11596	1.07734	0	2.14778	3.55275	1.07261	1.604	1.73453	0.822825	3.22702	6.71326	4.34388	3.47967	1.83758	2.94832	HSD17B14	51171
ENSG00000087077	3946.72	4049.65	3675.3	3565.66	3861.62	3504.6	4745.06	4254.41	4285.54	4787.4	4471.72	4104.87	3581.74	3982.49	3677.2	4352.18	4531.45	3736.82	5091.92	4966.97	5083.89	TRIP6	7205
ENSG00000087085	3.28529	3.16379	5.09609	3.37657	4.13538	3.57539	1.11596	4.30935	3.2458	3.22167	5.92124	3.21782	0	5.2036	0	2.15135	6.71326	0	4.63957	0	0	ACHE	43
ENSG00000087086	107358	98610	88339.7	53068.7	50746.1	50591.1	107534	99867.1	105573	123198	123052	104646	53034.8	59827.5	51244.7	102775	100897	92612.6	118580	115884	117652	FTL	2512
ENSG00000087087	3244.77	3057.27	3018.92	2076.59	2105.74	2060.86	2815.56	2719.2	2788.15	2953.2	3237.74	2872.44	1896.73	2183.78	1843.13	3014.04	3131.73	2770.31	3712.81	3649.43	3508.5	SRRT	51593
ENSG00000087088	1321.78	1156.89	1082.41	778.3	817.151	765.134	1155.02	1107.5	1157.67	1476.6	1229.25	1147.69	772.328	824.77	799.786	1226.27	1122.23	1069.68	1383.75	1359.81	1468.26	BAX	581
ENSG00000087095	54.7548	59.0574	75.4221	153.634	158.799	150.881	26.783	42.0162	35.7038	28.995	36.7117	36.4686	160.4	135.294	143.172	51.6323	57.0627	40.1809	37.1165	36.7515	34.3971	NLK	51701
ENSG00000087111	1519.99	1512.29	1436.08	991.868	991.664	985.378	1606.98	1586.92	1540.67	1733.26	1775.19	1650.74	911.074	1027.71	996.441	1603.83	1585.45	1438.91	1718.96	1629.01	1740.49	PIGS	94005
ENSG00000087116	3233.82	3158.52	3091.29	1616.53	1713.7	1536.7	3636.91	3362.37	3519.53	3868.15	4206.45	3886.05	1761.2	1852.48	1696.66	3926.21	3881.38	3916.01	4043.38	3618.19	3887.85	ADAMTS2	9509
ENSG00000087128	0	0	0	0	0	0	0	0	1.08193	0	0	0	0	0	1.64565	2.15135	0	0	0	0	0	TMPRSS11E	28983
ENSG00000087152	202.593	153.971	181.421	498.888	537.599	503.415	201.988	203.617	208.813	144.975	155.137	109.406	438.695	477.864	455.022	123.702	123.076	134.66	172.824	169.057	172.968	ATXN7L3	56970
ENSG00000087157	99.6537	123.388	107.018	232.983	234.89	246.702	116.06	119.585	152.553	111.685	91.1872	100.825	216.54	269.72	243.556	90.3566	105.174	79.2758	127.588	167.219	144.468	PGS1	9489
ENSG00000087191	5507.24	4883.84	4782.17	3190.86	3143.72	3226.43	5184.74	4930.98	5461.61	5748.54	5796.9	5062.7	3272.17	3496.82	3273.2	5097.62	5339.28	5322.34	6483.79	5601.85	5912.37	PSMC5	5705
ENSG00000087206	445.704	402.856	414.822	452.46	461.508	473.382	322.512	352.29	312.679	381.231	367.117	263.861	417.041	458.784	434.451	357.124	326.712	356.198	469.756	361.084	406.868	UIMC1	51720
ENSG00000087237	1.0951	0	0	0	0	0.715078	0	0	0	0	0	0	0	0	0	3.22702	1.11888	0	0	0	0	CETP	1071
ENSG00000087245	7325.09	7179.69	6559.68	3253.33	3424.92	3187.1	7196.82	6969.3	7403.68	8207.75	8855.81	7597.27	3627.45	3996.36	3541.44	7927.71	8500.1	7893.91	8621.47	8158.84	8030.24	MMP2	4313
ENSG00000087250	0	0	0	0	0	0	0	0	0	0	0	0	0	0	0	0	0	0	0	0	0	MT3	4504
ENSG00000087253	459.94	486.169	516.743	373.955	351.507	414.03	459.775	496.653	505.263	432.778	563.702	589.934	345.663	319.154	385.082	570.107	568.389	596.197	402.482	465.826	439.3	LPCAT2	54947
ENSG00000087258	285.82	287.905	260.92	254.931	245.642	253.138	232.119	247.788	270.484	281.359	267.64	231.683	233.383	258.445	215.58	265.691	232.726	238.913	336.368	314.225	305.643	GNAO1	2775
ENSG00000087263	805.99	850.005	884.681	1380.17	1315.88	1344.35	977.58	909.273	1055.97	754.945	864.502	751.897	1142.85	1261.01	1218.6	771.258	723.913	804.703	919.794	724.005	819.633	OGFOD1	55239
ENSG00000087266	121.556	105.46	82.5566	174.738	188.573	171.619	113.828	114.198	90.8825	109.537	110.135	77.2277	199.698	202.94	218.049	112.946	99.58	95.5653	109.03	89.1224	118.916	SH3BP2	6452
ENSG00000087269	998.727	1024.01	1052.85	904.921	856.024	857.379	909.506	864.025	957.512	947.171	1011.35	869.884	874.984	1004.29	892.765	921.852	947.688	955.653	1057.82	1128.27	1067.29	NOP14	8602
ENSG00000087274	4984.88	4838.49	4939.13	3237.29	3177.63	3082.7	5299.69	4910.51	5259.28	5528.39	5796.9	5409.16	2910.46	3353.72	3031.29	5303.07	5119.98	5059.53	5911.97	5429.12	5558.57	ADD1	118
ENSG00000087299	229.97	266.813	240.535	216.101	243.987	228.825	181.901	192.844	187.175	223.369	208.428	230.61	218.947	204.675	214.757	234.497	227.132	226.968	228.499	248.073	227.021	L2HGDH	79944
ENSG00000087301	235.446	257.322	332.265	172.205	156.317	170.189	232.119	312.428	236.944	262.029	246.324	328.218	182.054	167.382	173.616	301.189	298.74	390.949	200.661	207.646	251.59	TXNDC16	57544
ENSG00000087302	3457.22	3395.8	3418.46	2211.65	2190.1	2369.05	3131.38	3040.25	3441.63	3307.58	3435.51	3537.46	2163	2340.75	2266.88	3502.39	3634.11	3876.91	3114.31	3382.06	3441.67	C14orf166	51637
ENSG00000087303	572.735	622.212	639.049	306.424	320.906	288.892	672.923	662.563	651.325	773.201	832.527	690.759	331.227	349.508	304.445	747.593	739.577	716.74	766.688	670.715	669.269	NID2	22795
ENSG00000087338	157.694	188.773	236.458	256.619	236.544	276.735	133.915	170.219	122.259	178.266	149.215	207.013	279.097	200.339	276.469	221.589	215.943	251.945	146.146	183.758	153.313	GMCL1	64395
ENSG00000087365	6938.53	6477.33	6509.74	5019.27	5074.11	4929.75	6721.42	6314.28	6764.25	6489.52	6744.3	6417.41	4935.52	5400.47	4584.78	6586.35	6559.97	6155.27	8128.52	7126.12	7617.48	SF3B2	10992
ENSG00000087448	127.031	118.115	136.575	743.69	743.541	761.558	222.076	279.031	296.45	180.414	132.636	209.158	631.175	585.405	614.65	200.075	167.831	220.452	191.382	216.834	218.176	KLHL42	57542
ENSG00000087460	20253.8	18672.7	18689.4	10416.7	10744.5	10351.5	22371.6	20152.7	22448	23442	23902.9	22281.3	10777.3	11811.3	11266.9	21996.4	22322.7	22036.5	23508.7	21145.9	22121.3	GNAS	2778
ENSG00000087470	1663.45	1681.03	2030.28	1601.34	1551.59	1671.14	1388.25	1443.63	1525.53	1549.62	1532.42	1756.93	1527.81	1478.69	1630.02	1801.75	1800.27	2092.66	1460.3	1614.31	1584.23	DNM1L	10059
ENSG00000087494	14.2362	20.0373	19.3651	24.4801	19.0228	31.4634	15.6234	18.3148	20.5568	9.66501	24.8692	18.2343	18.446	23.4162	23.8619	17.2108	12.3076	17.3755	17.3984	25.7261	14.7416	PTHLH	5744
ENSG00000087495	0	0	0	0	0	0	0	0	0	1.07389	0	0	0	0	0	0	0	0	0	0	0	PHACTR3	116154
ENSG00000087502	942.877	978.665	1263.83	854.272	833.693	914.585	966.42	1147.37	941.283	1018.05	936.741	1301.07	831.676	705.955	828.585	1187.54	1121.11	1405.24	830.482	978.509	852.065	ERGIC2	51290
ENSG00000087510	0	0	0	0.844143	1.65415	0	0	0	0	0	0	0	0	0	0	0	0	0	0	0	0	TFAP2C	7022
ENSG00000087586	502.649	433.439	423.995	3921.89	4041.09	4061.64	647.256	669.027	627.522	224.443	330.405	253.135	2960.99	3246.18	2895.52	162.427	184.615	178.099	331.729	303.2	285.004	AURKA	6790
ENSG00000087589	0	1.0546	1.01922	36.2981	23.9852	24.3127	31.2468	17.2374	21.6387	13.9606	14.211	10.7261	12.03	22.5489	21.3934	8.60539	11.1888	19.5474	18.5583	15.6194	12.7761	CASS4	57091
ENSG00000087842	220.114	233.066	203.844	127.466	117.445	126.569	283.453	229.473	280.221	265.251	258.166	228.465	141.152	131.824	126.715	235.573	232.726	253.031	248.217	220.509	251.59	PIR	8544
ENSG00000087884	520.17	465.077	418.898	293.762	272.108	276.735	487.674	472.951	486.871	535.871	528.175	410.808	290.325	310.481	284.697	489.431	448.669	470.225	584.585	511.765	578.854	AAMDC	28971
ENSG00000087903	104.034	131.825	114.152	184.867	184.438	185.92	122.755	103.424	126.586	107.389	116.056	91.1716	242.205	248.038	245.202	129.081	130.909	84.7056	132.228	121.28	113.019	RFX2	5990
ENSG00000087995	165.359	130.77	144.729	280.255	239.025	278.165	143.959	108.811	149.307	137.458	127.899	106.188	279.899	339.968	297.863	109.719	116.363	122.715	133.387	164.463	172.968	METTL2A	339175
ENSG00000088002	5.47548	7.38217	4.07687	2.53243	0.827076	3.57539	3.34788	4.30935	8.65548	0	7.10549	3.21782	3.20801	5.2036	4.11412	2.15135	1.11888	1.08597	2.31978	2.75636	2.94832	SULT2B1	6820
ENSG00000088035	266.108	334.307	377.11	383.241	335.793	378.276	209.8	321.047	253.173	252.364	233.297	353.96	343.257	246.304	307.736	365.729	349.089	384.433	180.943	239.804	171.003	ALG6	29929
ENSG00000088038	1002.01	921.717	882.642	852.584	840.309	818.049	819.114	746.595	750.863	954.689	955.689	941.749	851.726	876.806	779.215	883.128	923.073	811.219	977.788	921.544	969.015	CNOT3	4849
ENSG00000088053	0	0	0	0	0.827076	0	3.34788	0	0	0	0	0	0	0.867266	0	1.07567	1.11888	0	1.15989	0	0	GP6	51206
ENSG00000088179	114.985	123.388	166.132	249.022	216.694	240.981	101.552	100.192	95.2102	103.093	124.346	149.092	251.027	225.489	261.658	131.232	104.055	154.208	92.7913	119.442	136.606	PTPN4	5775
ENSG00000088205	1667.83	1518.62	1660.31	1818.28	1851.82	1884.23	1336.92	1439.32	1431.4	1210.27	1348.86	1465.18	1839.79	1755.35	1837.37	1487.66	1444.47	1633.3	1326.92	1278.95	1371.95	DDX18	8886
ENSG00000088247	5310.12	5605.18	5662.77	5438.81	5517.42	5245.1	6240.44	6018.01	5562.23	6717.19	6704.03	6223.26	5481.68	5597.34	5253.74	6135.64	6192.98	6067.31	7008.06	7003.92	6784.09	KHSRP	8570
ENSG00000088256	3144.02	3215.46	3284.94	2862.49	3132.14	2836	3100.13	2889.42	2740.54	3895	3594.2	3236.05	2719.59	3099.61	2835.45	3492.71	3163.06	2884.33	3889.12	3982.03	3955.66	GNA11	2767
ENSG00000088280	450.084	428.166	408.706	389.994	417.673	361.114	355.991	325.356	355.956	432.778	436.988	372.195	371.327	428.43	328.307	465.767	445.313	376.831	499.913	479.607	466.818	ASAP3	55616
ENSG00000088298	923.166	900.625	784.798	531.81	528.502	496.264	1012.17	949.135	970.495	1030.93	1102.54	913.861	537.341	592.343	494.518	848.706	824.612	914.386	1004.47	994.129	998.498	EDEM2	55741
ENSG00000088305	43.8038	55.8936	47.9032	167.984	196.844	149.451	41.2905	31.2428	40.0316	35.4384	39.0802	48.2673	178.846	181.259	170.325	27.9675	34.6852	30.4071	33.6368	45.9394	29.4832	DNMT3B	1789
ENSG00000088320	0	0	0	0	0	0	0	0	0	0	0	0	0	0	0	0	0	0	0	0	0	REM1	28954
ENSG00000088325	9017.02	8175.23	8373.89	9012.91	9042.42	9390.41	6883.23	6329.36	7019.59	6563.62	6783.38	6309.07	7977.51	8604.15	7913.93	6206.64	5969.2	6419.16	8186.51	7379.71	7401.27	TPX2	22974
ENSG00000088340	2.19019	6.32758	2.03844	0.844143	1.65415	1.43016	4.46383	3.23201	7.57354	0	5.92124	2.14521	0	2.6018	2.46847	1.07567	4.4755	7.60179	11.5989	13.7818	5.89664	FER1L4	NA
ENSG00000088356	268.298	260.485	230.343	331.748	352.334	341.807	180.785	188.534	181.765	214.778	195.401	190.924	313.583	356.446	296.217	157.048	191.328	142.262	183.263	185.595	197.538	PDRG1	81572
ENSG00000088367	513.6	480.896	426.033	253.243	258.875	260.288	478.746	453.559	477.133	517.615	536.465	452.64	268.671	286.198	269.887	530.307	549.368	509.32	622.862	520.953	530.698	EPB41L1	2036
ENSG00000088386	0	0	1.01922	0	0	0	0	0	1.08193	0	0	0	0	0.867266	0.822825	0	3.35663	0	0	0	0	SLC15A1	6564
ENSG00000088387	341.67	379.655	416.86	466.811	473.915	489.828	286.801	328.588	309.433	280.285	317.379	362.541	524.509	541.174	527.431	401.226	369.229	403.981	463.957	377.622	418.662	DOCK9	23348
ENSG00000088448	474.176	451.367	437.244	431.357	438.35	424.756	581.414	558.061	603.719	588.492	571.992	579.208	351.277	382.464	403.184	609.907	581.816	623.346	389.723	420.805	353.799	ANKRD10	55608
ENSG00000088451	62.4204	66.4396	70.326	170.517	181.13	165.183	45.7543	62.4856	58.4245	38.6601	52.107	61.1386	162.806	154.373	159.628	48.4053	43.6362	45.6107	17.3984	23.8885	44.2248	TGDS	23483
ENSG00000088538	1.0951	1.0546	1.01922	16.0387	15.7144	14.3016	4.46383	4.30935	2.16387	0	1.18425	6.43564	12.832	15.6108	14.8108	1.07567	2.23775	1.08597	0	1.83758	1.96555	DOCK3	1795
ENSG00000088543	239.826	235.175	216.074	149.413	163.761	141.585	120.524	123.894	110.357	227.665	166.979	191.997	105.062	156.975	125.069	165.654	180.139	166.153	207.621	189.27	188.693	C3orf18	51161
ENSG00000088682	475.271	459.804	489.224	329.216	337.447	338.232	345.947	322.124	362.448	422.039	390.802	345.379	345.663	387.668	339.827	382.94	364.754	358.37	490.634	330.764	468.783	COQ9	57017
ENSG00000088726	5.47548	6.32758	6.11531	2.53243	3.3083	3.57539	3.34788	6.46403	4.32774	9.66501	4.737	3.21782	3.20801	2.6018	2.46847	3.22702	5.59438	3.25791	1.15989	9.18788	1.96555	TMEM40	55287
ENSG00000088727	142.362	123.388	110.075	75.1287	93.4596	88.6697	119.408	115.275	115.767	132.089	139.741	127.64	92.2302	101.47	92.1564	117.248	145.454	121.629	129.908	135.062	125.795	KIF9	64147
ENSG00000088756	0	0	1.01922	4.22071	4.13538	1.43016	0	2.15468	1.08193	1.07389	3.55275	1.07261	2.40601	1.73453	1.64565	3.22702	0	2.17194	2.31978	0	4.91387	ARHGAP28	79822
ENSG00000088766	430.373	395.474	422.975	456.681	470.606	468.376	399.513	424.471	444.675	378.009	358.827	445.132	433.081	439.704	451.731	448.556	473.285	432.216	254.016	388.647	402.937	CRLS1	54675
ENSG00000088782	0	0	0	0	0	0	0	0	0	0	0	0	0	0	0	0	0	0	0	0	0	DEFB127	140850
ENSG00000088808	48.1842	41.1293	59.1146	169.673	237.371	223.819	45.7543	57.0989	53.0148	48.3251	46.1857	64.3564	254.235	270.587	283.875	46.254	31.3285	48.8686	63.794	48.6958	53.0698	PPP1R13B	23368
ENSG00000088812	1095.1	1161.11	1202.68	987.647	924.671	946.048	1128.23	1135.51	1235.57	1059.93	1334.65	1265.68	964.006	986.082	1035.11	1331.68	1344.89	1327.05	1337.35	1203.61	1240.26	ATRN	8455
ENSG00000088826	473.081	506.206	443.36	346.943	347.372	367.55	595.922	524.664	497.69	687.29	628.836	545.957	359.297	352.11	318.433	623.891	566.151	491.944	575.306	519.115	560.181	SMOX	54498
ENSG00000088827	0	0	0	0	0	0	0	1.07734	0	0	0	0	0	0	0	0	0	0	0	0	0	SIGLEC1	6614
ENSG00000088832	6554.15	6384.53	7464.75	4197.92	4211.47	4613.68	7005.99	8228.71	7071.52	7421.66	7276.03	8822.19	4348.45	3750.93	4583.96	8497.82	8496.75	9374.09	6402.6	6672.24	6871.55	FKBP1A	2280
ENSG00000088833	1640.45	1737.97	1648.07	1363.29	1423.4	1355.79	1792.23	1568.6	1708.37	1896.49	1990.72	1755.86	1263.15	1399.77	1257.28	1717.85	1706.29	1565.97	1961.38	1711.7	1872.18	NSFL1C	55968
ENSG00000088836	31.7578	48.5114	42.8071	21.9477	23.9852	20.7373	44.6383	40.9389	47.6051	46.1773	43.8172	43.9769	35.2881	24.2835	23.8619	34.4216	52.5872	35.837	48.7154	43.183	52.087	SLC4A11	83959
ENSG00000088854	163.169	188.773	201.805	176.426	193.536	190.926	177.437	184.225	231.534	256.66	241.587	193.069	208.52	208.144	177.73	196.848	168.95	224.796	234.298	166.301	192.624	C20orf194	25943
ENSG00000088876	16.4264	21.0919	23.442	124.089	113.309	117.273	44.6383	24.7788	36.7858	31.1428	23.685	30.033	92.2302	136.161	102.03	18.2865	22.3775	24.9773	24.3577	14.7006	22.6038	ZNF343	79175
ENSG00000088881	106.224	105.46	123.325	63.3107	47.1433	36.469	129.451	113.121	133.078	123.497	148.031	139.439	65.7642	65.9122	53.4836	140.913	116.363	119.457	168.184	135.981	142.502	EBF4	57593
ENSG00000088882	0	0	0	0	0	0	0	0	0	1.07389	0	2.14521	0	0.867266	0	0	0	0	0	0	0	CPXM1	56265
ENSG00000088888	793.944	701.307	688.991	1812.37	1879.94	1583.18	661.763	637.784	659.98	587.418	657.258	557.755	1945.66	1992.11	1811.86	598.075	578.459	550.586	765.528	694.604	765.581	MAVS	57506
ENSG00000088899	153.313	126.552	154.921	134.219	119.099	119.418	118.292	117.43	111.439	168.601	144.478	131.931	151.578	150.904	144.817	140.913	135.384	125.972	150.786	143.331	171.985	LZTS3	9762
ENSG00000088926	1.0951	0	0	0	0	0.715078	0	0	0	0	0	0	0	0	0	0	0	0	0	0	0	F11	2160
ENSG00000088930	3570.01	3643.63	3710.97	2690.28	2739.28	2786.66	3572.18	3365.6	3696.97	3530.95	3679.46	3672.61	2660.24	2733.62	2619.87	3467.97	3516.63	3812.84	3600.3	3486.8	3679.5	XRN2	22803
ENSG00000088970	68.991	71.7126	72.3644	95.3881	95.9408	82.9491	41.2905	36.6295	34.6219	59.064	56.8439	61.1386	89.0222	102.337	74.8771	65.6161	71.6081	69.502	69.5935	58.8024	65.8458	KIZ	55857
ENSG00000088986	6307.75	6291.72	5962.42	5777.31	5816	5934.43	5829.77	5786.38	6014.47	6411.13	6525.21	6246.86	4994.07	5073.51	4829.98	5892.54	5962.49	6279.07	6215.86	5988.66	6213.1	DYNLL1	8655
ENSG00000088992	0	0	0	0.844143	0	0	0	0	0	0	0	0	0	0	0	0	0	0	0	0	0	TESC	54997
ENSG00000089006	2179.24	2052.24	2094.49	1697.57	1587.99	1687.58	2039.97	2010.31	2144.39	2081.2	2147.04	2154.87	1489.32	1684.23	1519.76	2041.63	2021.81	2293.57	1862.79	1910.16	1959.65	SNX5	27131
ENSG00000089009	17610.2	15828.4	15348.4	9283.88	9416.26	9652.84	17286.2	16153.6	18322.6	15656.2	17971	16599.7	9324.88	10278.8	9559.58	16714.9	17221.7	17542.7	19046.6	15611.1	16364.2	RPL6	6128
ENSG00000089012	0	0	0	0	0	0.715078	1.11596	0	0	0	1.18425	0	0	0	2.46847	0	0	1.08597	0	0	0.982774	SIRPG	55423
ENSG00000089022	395.33	368.054	353.668	409.409	454.065	443.348	231.003	233.782	276.975	270.62	345.801	279.95	411.427	473.527	467.364	306.567	311.048	362.714	318.97	275.636	323.333	MAPKAPK5	8550
ENSG00000089041	53.6597	41.1293	32.615	68.3756	68.6473	50.0555	30.1309	40.9389	35.7038	34.3645	30.7905	25.7426	55.3381	51.1687	64.1803	32.2702	24.6153	59.7283	46.3957	40.4267	22.6038	P2RX7	5027
ENSG00000089048	118.27	143.425	102.941	279.411	287.822	311.059	101.552	114.198	140.651	98.7979	113.688	110.478	356.089	302.676	325.016	120.475	119.72	117.285	100.911	110.255	105.157	ESF1	51575
ENSG00000089050	962.589	1121.04	1260.77	960.634	955.273	971.791	917.318	1089.19	991.052	1027.71	1087.14	1254.95	1000.1	916.7	1014.54	1177.86	1142.37	1387.87	912.834	1056.61	927.738	RBBP9	10741
ENSG00000089053	3587.53	3577.19	3428.65	2241.2	2137.16	2263.22	3486.25	3168.45	3421.08	3684.52	3652.22	3511.71	1953.68	2161.23	1969.02	3555.1	3579.29	3665.15	3807.92	3547.44	3690.32	ANAPC5	51433
ENSG00000089057	1011.87	1163.22	1176.18	787.585	750.158	805.178	1160.6	1119.35	1140.36	1227.46	1325.17	1267.82	771.526	755.389	812.128	1258.54	1146.85	1281.44	1251.52	1082.33	1257.95	SLC23A2	9962
ENSG00000089060	279.249	252.049	259.9	207.659	217.521	179.485	243.279	270.412	245.599	298.542	306.72	266.006	216.54	198.604	180.199	280.751	270.768	212.85	306.211	310.55	333.16	SLC8B1	80024
ENSG00000089063	2790.3	2755.66	2887.44	1600.49	1646.71	1807	2744.14	2970.22	3000.2	3021.93	3035.23	3269.31	1733.93	1543.73	1726.29	3309.85	3163.06	3602.16	2504.21	2833.54	2711.47	TMEM230	29058
ENSG00000089091	22.997	24.2557	10.1922	18.5711	21.504	22.1674	24.5511	12.9281	14.0651	13.9606	16.5795	11.7987	24.0601	17.3453	19.7478	17.2108	17.902	8.68775	16.2385	24.8073	21.621	DZANK1	55184
ENSG00000089094	189.452	166.626	164.094	491.291	535.118	539.169	126.103	133.59	117.931	153.566	108.951	99.7524	508.469	515.156	502.746	139.838	105.174	115.113	162.385	164.463	141.519	KDM2B	84678
ENSG00000089101	7.66567	1.0546	4.07687	3.37657	1.65415	2.86031	3.34788	7.54137	6.49161	3.22167	3.55275	0	3.20801	3.46907	2.46847	1.07567	3.35663	6.51582	3.47967	5.51273	1.96555	CFAP61	26074
ENSG00000089116	0	0	0	0	0	0	0	0	0	0	0	0	0	0	0.822825	0	0	0	0	0	0	LHX5	64211
ENSG00000089123	60.2303	51.6752	63.1915	71.7521	62.0307	50.0555	24.5511	28.0108	33.54	25.7734	36.7117	32.1782	68.1702	58.9741	66.6488	40.8756	45.8739	39.0949	53.355	47.777	56.0181	TASP1	55617
ENSG00000089127	16.4264	15.8189	17.3267	9.28557	8.27076	5.72062	25.667	5.38669	11.9013	9.66501	16.5795	13.9439	15.238	16.4781	6.5826	18.2865	7.83213	10.8597	13.9187	16.5382	15.7244	OAS1	4938
ENSG00000089154	3326.9	3110	3231.94	2596.58	2442.36	2286.1	3636.91	3643.56	3675.33	3818.75	3897.36	3552.47	2639.39	2796.07	2387.01	3434.63	3132.85	2774.65	4386.71	3766.11	3993.99	GCN1	10985
ENSG00000089157	42744.9	40657.9	39719.9	23929.8	24570.8	23471.7	44612.7	41719.9	45753.9	45918.5	47381.8	43592.9	23908.5	24952.1	24098.1	43440	44513.4	42627.6	49712.9	44334.3	46682.7	RPLP0	6175
ENSG00000089159	4392.43	4333.34	4390.79	3857.73	3896.36	3685.51	4680.33	4456.95	4491.11	4755.19	4731.07	4286.14	3948.26	4036.26	3838.48	4337.12	4155.51	3974.65	5518.76	5392.37	5236.22	PXN	5829
ENSG00000089163	6.57057	4.21839	0	11.818	7.44369	20.7373	2.23192	3.23201	1.08193	6.44334	0	6.43564	4.01001	9.53993	8.22825	1.07567	4.4755	2.17194	5.79946	0	5.89664	SIRT4	23409
ENSG00000089169	0	2.10919	1.01922	0.844143	0	1.43016	0	4.30935	2.16387	0	2.3685	1.07261	0	0	0	0	0	8.68775	1.15989	3.67515	7.86219	RPH3A	22895
ENSG00000089177	100.749	107.569	117.21	129.154	123.234	145.161	75.8852	63.563	97.3741	80.5418	82.8974	71.8646	154.786	165.648	177.73	94.6593	69.3703	82.5337	107.87	120.361	109.088	KIF16B	55614
ENSG00000089195	389.854	359.617	392.399	473.564	451.584	474.097	291.265	273.644	320.253	311.428	297.246	332.508	478.795	471.793	506.86	306.567	343.495	397.465	317.81	298.606	322.35	TRMT6	51605
ENSG00000089199	0	0	0	0.844143	0	0	1.11596	0	0	0	0	0	0	0	0.822825	0	1.11888	1.08597	0	0	0	CHGB	1114
ENSG00000089220	5568.56	5438.55	5183.74	2969.69	3136.27	3033.36	5767.27	5524.59	5702.88	6635.57	6461.26	6014.11	3099.74	3173.33	3162.94	5951.7	6313.82	6111.84	6250.65	6055.73	6406.7	PEBP1	5037
ENSG00000089225	0	0	0	0	0	0	0	0	0	0	0	0	0	0.867266	0	0	0	0	1.15989	0	0	TBX5	6910
ENSG00000089234	188.356	158.189	171.229	438.11	404.44	419.751	207.568	194.998	214.223	148.197	156.321	161.964	427.467	421.491	383.436	188.243	167.831	178.099	165.864	168.138	160.192	BRAP	8315
ENSG00000089248	3315.95	3085.75	2917	1573.48	1614.45	1517.4	3302.12	3089.81	3131.12	3582.5	3822.76	3080.53	1676.18	1900.18	1598.75	3092.56	3202.22	3184.06	3930.87	3495.07	3684.42	ERP29	10961
ENSG00000089250	0	0	0	0	0	0	0	0	0	0	0	0	0	0.867266	0	0	0	0	0	0	4.91387	NOS1	4842
ENSG00000089280	13853	13120.2	13017.4	8515.71	8625.58	8396.45	13668.3	13445.2	13966.7	15789.4	15838.1	14452.3	8034.45	8990.95	8369.77	13745	14929.2	13411.7	15754.8	15248.2	15530.8	FUS	2521
ENSG00000089289	617.634	617.993	613.569	541.095	562.412	570.632	774.475	658.254	745.453	643.26	585.019	614.604	581.451	571.528	550.47	557.199	604.193	600.541	814.244	582.512	676.148	IGBP1	3476
ENSG00000089327	4495.37	4483.09	4187.96	2464.05	2508.52	2389.79	5217.11	4345.98	4767	5247.03	5261.62	4846.04	2657.83	2855.04	2402.65	4780.29	5081.94	4542.61	5372.62	5032.2	4824.44	FXYD5	53827
ENSG00000089335	38.3283	41.1293	36.6918	92.8557	113.309	99.3959	49.1022	52.7896	44.3593	41.8817	40.2645	35.396	100.25	83.2576	112.727	33.3459	36.9229	46.6967	37.1165	49.6146	29.4832	ZNF302	55900
ENSG00000089351	373.428	378.6	324.111	417.006	417.673	422.611	424.064	346.903	390.578	429.556	397.908	418.317	523.707	559.387	507.683	488.356	445.313	372.487	418.721	422.642	370.506	GRAMD1A	57655
ENSG00000089356	0	2.10919	0	0.844143	0	0.715078	2.23192	0	0	9.66501	5.92124	1.07261	0	0.867266	0.822825	1.07567	2.23775	1.08597	3.47967	0.918788	3.93109	FXYD3	5349
ENSG00000089472	1056.77	1051.43	1061.01	498.888	495.419	503.415	1099.22	1060.1	1155.51	1109.33	1175.96	1099.42	498.845	594.077	538.95	1145.59	1190.48	1166.33	1143.65	1108.06	1098.74	HEPH	9843
ENSG00000089486	152.218	188.773	125.364	129.998	134.813	143.731	145.075	151.905	165.536	171.822	207.244	168.399	123.508	128.355	135.766	157.048	174.545	155.294	176.303	155.275	207.365	CDIP1	29965
ENSG00000089505	6.57057	12.6552	11.2114	10.1297	14.8874	4.29047	14.5075	15.0827	7.57354	10.7389	8.28974	11.7987	8.02002	11.2745	7.40542	6.45404	12.3076	7.60179	8.11924	13.7818	12.7761	CMTM1	113540
ENSG00000089558	0	0	0	0	0	0	0	0	0	0	0	0	0	0	0	1.07567	0	0	0	0	0	KCNH4	23415
ENSG00000089597	25580.3	24824.1	23779.4	14818.1	15453.1	15538.6	28775	27944	28955.8	30427.6	31707.1	28450.9	15929.4	16522.3	15655.1	28850.6	28928.5	27842.1	31365.8	28765.4	30515.1	GANAB	23193
ENSG00000089639	94.1782	86.4769	56.057	98.7647	82.7076	73.653	79.2331	71.1043	69.2438	95.5763	104.214	64.3564	89.8242	100.603	92.9792	74.2215	86.1535	68.4161	91.6314	64.3152	101.226	GMIP	51291
ENSG00000089682	194.927	161.353	151.863	123.245	129.851	108.692	112.712	106.656	111.439	133.162	144.478	117.987	133.934	130.09	119.31	160.275	130.909	152.036	114.829	125.874	130.709	RBM41	55285
ENSG00000089685	8336.96	8050.79	7546.29	6828.27	6533.07	6252.64	8597.34	8694.12	8790.72	9260.16	8662.78	7907.26	5723.09	5979.8	5602.61	7890.07	8024.58	7911.29	8814.01	9287.11	9524.06	BIRC5	332
ENSG00000089692	1.0951	4.21839	2.03844	6.75314	4.96246	5.00555	0	6.46403	7.57354	3.22167	0	3.21782	8.82202	6.07086	6.5826	0	3.35663	1.08597	4.63957	3.67515	4.91387	LAG3	3902
ENSG00000089693	5418.53	5184.4	4869.82	3443.26	3629.21	3345.85	5516.18	5328.51	5415.08	6564.69	6229.15	5623.68	3232.87	3598.29	3399.09	5492.39	5729.77	5370.12	6646.18	5960.18	6090.25	MLF2	8079
ENSG00000089723	41.6136	64.3304	36.6918	119.868	142.257	120.848	53.566	34.4748	30.2942	41.8817	33.159	30.033	109.072	130.957	106.967	38.7242	42.5173	39.0949	35.9566	39.5079	38.3282	OTUB2	78990
ENSG00000089737	2880.1	3030.91	3045.42	3334.36	3305	3254.32	3578.88	3285.88	3587.69	3109.99	3331.29	2986.14	3069.26	3441.31	3084.77	2669.82	2696.49	2801.8	4037.58	3247	3786.63	DDX24	57062
ENSG00000089775	52.5646	42.1839	62.1723	97.9206	93.4596	106.547	46.8703	77.5684	67.0799	56.9162	52.107	51.4851	91.4282	104.939	118.487	61.3134	64.8948	67.3301	46.3957	43.183	63.8803	ZBTB25	7597
ENSG00000089818	557.404	504.097	509.609	604.406	612.863	652.151	381.658	391.074	413.299	468.216	412.119	514.851	599.897	643.512	696.933	430.269	429.648	486.514	432.639	468.582	451.093	NECAP1	25977
ENSG00000089820	5.47548	12.6552	8.15374	0.844143	8.27076	2.86031	8.92767	5.38669	11.9013	13.9606	11.8425	16.0891	3.20801	4.33633	6.5826	5.37837	6.71326	2.17194	4.63957	12.863	11.7933	ARHGAP4	393
ENSG00000089847	19.7117	10.546	12.2306	13.5063	9.09784	9.29602	18.9713	8.61871	11.9013	20.4039	10.6582	18.2343	8.02002	10.4072	18.1021	11.8324	17.902	19.5474	13.9187	13.7818	16.7072	ANKRD24	170961
ENSG00000089876	165.359	131.825	163.075	693.885	651.736	710.788	212.032	185.302	204.486	109.537	100.661	117.987	601.501	686.875	621.233	100.038	123.076	99.9092	114.829	88.2036	139.554	DHX32	55760
ENSG00000089902	169.74	205.646	217.093	1095.7	1046.25	1099.08	402.861	384.61	442.511	256.66	247.508	266.006	968.016	917.568	952.831	370.032	312.166	408.324	294.612	264.611	353.799	RCOR1	23186
ENSG00000089916	114.985	107.569	157.979	537.719	487.975	556.331	329.208	416.93	423.036	190.079	211.981	188.779	487.617	470.926	528.254	188.243	176.782	161.809	176.303	219.59	198.52	GPATCH2L	55668
ENSG00000090006	735.904	771.965	760.336	482.005	583.916	481.248	835.853	867.257	744.371	968.649	1012.53	927.805	591.075	530.767	510.151	885.279	956.639	743.889	942.992	930.732	912.997	LTBP4	8425
ENSG00000090013	2903.1	2849.52	2535.81	1598.81	1761.67	1598.91	3276.45	3109.2	2935.29	3824.12	3629.72	3020.46	1826.96	1888.04	1653.88	3103.32	3267.12	2594.38	3811.4	3784.49	3629.38	BLVRB	645
ENSG00000090020	1540.8	1594.55	1498.25	1375.95	1384.53	1188.46	1633.76	1517.97	1588.28	1806.28	1860.46	1656.1	1304.05	1338.19	1296.77	1753.35	1696.22	1466.06	1884.82	1639.12	1683.49	SLC9A1	6548
ENSG00000090054	1317.4	1470.11	1479.9	1199.53	1132.27	1276.41	1364.82	1329.44	1429.24	1272.56	1351.23	1512.38	1163.7	1131.78	1137.14	1542.52	1506.01	1675.65	1355.91	1436.98	1378.83	SPTLC1	10558
ENSG00000090060	4806.37	5141.16	5975.67	3845.07	3625.9	3862.85	4230.6	4906.2	4418.62	4273.01	4483.57	5412.37	3689.21	3255.72	3719.17	5590.28	5478.02	6470.21	4019.02	4615.99	4291.77	PAPOLA	10914
ENSG00000090061	603.398	655.959	651.28	1013.82	1041.29	1114.09	830.273	728.281	784.403	564.866	516.333	511.633	984.056	1030.31	1049.1	553.972	552.725	578.822	651.859	653.258	636.837	CCNK	8812
ENSG00000090097	1287.83	1319.3	1189.43	982.582	1037.15	952.484	1144.97	1175.38	1184.72	1288.67	1312.15	1286.06	1015.33	1038.12	993.972	1269.29	1240.83	1078.37	1488.14	1464.55	1477.11	PCBP4	57060
ENSG00000090104	0	0	1.01922	0	0	0	0	0	0	0	0	0	0	0	0	0	0	0	0	0	0	RGS1	5996
ENSG00000090238	45.994	39.0201	47.9032	28.7009	28.1206	18.592	33.4788	36.6295	41.1135	46.1773	40.2645	55.7755	40.1001	34.6907	24.6847	51.6323	46.9928	46.6967	53.355	53.2897	55.0353	YPEL3	83719
ENSG00000090263	892.503	815.203	723.644	536.875	503.689	606.386	836.969	712.121	856.892	837.635	847.922	786.221	552.579	558.519	495.341	704.566	896.22	824.251	849.04	695.523	871.72	MRPS33	51650
ENSG00000090266	2259.18	2118.68	1837.65	1034.07	1037.98	996.819	2226.34	2150.37	2162.79	2490.35	2387.45	2030.44	1023.35	1146.53	998.086	2092.19	2166.14	2067.69	2574.96	2313.51	2577.82	NDUFB2	4708
ENSG00000090273	4568.74	4103.43	3965.78	2919.89	3109.81	2853.16	4385.72	3947.37	4174.1	4736.93	4735.81	3960.06	2916.08	3373.67	2906.22	3991.82	4260.68	3981.16	5134.84	4752.89	4899.13	NUDC	10726
ENSG00000090316	1813.48	1810.74	1834.59	1957.57	2061.9	1912.83	1561.23	1559.99	1497.4	1755.81	1802.43	1712.95	1862.25	1974.77	1835.72	1665.14	1608.94	1571.4	1905.7	1888.11	1809.29	MAEA	10296
ENSG00000090339	240.921	299.505	314.938	166.296	172.859	163.038	283.453	280.108	267.238	355.458	344.616	270.297	173.232	161.312	167.856	286.129	328.95	351.854	279.534	290.337	255.521	ICAM1	3383
ENSG00000090372	1342.59	1385.74	1337.21	1229.92	1253.02	1157	1126	1047.17	1106.82	1292.96	1313.33	1228.13	1316.09	1377.22	1253.98	1377.94	1295.66	1168.5	1572.81	1497.62	1463.35	STRN4	29888
ENSG00000090376	0	3.16379	4.07687	2.53243	3.3083	2.14523	1.11596	1.07734	0	5.36945	1.18425	0	4.01001	0.867266	3.2913	5.37837	3.35663	2.17194	1.15989	4.59394	1.96555	IRAK3	11213
ENSG00000090382	0	0	1.01922	0	0.827076	0	3.34788	2.15468	0	3.22167	1.18425	1.07261	0	0	0	2.15135	2.23775	0	1.15989	0	0	LYZ	4069
ENSG00000090402	0	1.0546	0	0	0	0	0	0	0	0	0	0	0	0	0	0	0	0	0	0	0	SI	6476
ENSG00000090432	443.514	428.166	379.149	1483.16	1517.68	1415.85	1182.92	1063.33	1126.29	425.261	457.12	386.138	1278.39	1330.39	1286.08	344.216	360.278	321.447	513.832	441.937	513.991	MUL1	79594
ENSG00000090447	5.47548	14.7643	10.1922	165.452	172.032	159.462	66.9575	44.1709	61.6703	15.0345	18.948	20.3795	185.262	193.4	152.223	8.60539	6.71326	7.60179	11.5989	8.26909	10.8105	TFAP4	7023
ENSG00000090470	55.8499	55.8936	60.1338	350.319	301.883	338.947	91.5086	82.955	103.866	61.2118	87.6344	57.9208	293.533	333.898	331.598	49.481	55.9438	53.2125	77.7127	61.5588	61.9147	PDCD7	10081
ENSG00000090487	1645.93	1511.24	1651.13	1316.02	1310.92	1291.43	1728.62	1789.46	1711.62	1780.51	1747.95	1795.54	1401.1	1379.82	1430.89	1740.44	1817.06	1998.18	1549.61	1713.54	1597.01	SPG21	51324
ENSG00000090512	0	0	0	0.844143	0	0	0	0	0	0	0	0	0	0	0.822825	0	1.11888	0	0	0	0	FETUB	26998
ENSG00000090520	2499.01	2438.23	2422.68	1406.34	1398.59	1412.28	2489.7	2225.78	2411.63	2662.17	2839.83	2606.43	1634.48	1749.28	1630.02	2534.29	2787.12	2971.21	2677.03	2580.88	2547.35	DNAJB11	51726
ENSG00000090530	2756.36	2765.15	2603.08	1544.78	1478.81	1553.15	2777.62	2612.55	2749.2	2929.57	2925.09	2997.94	1559.89	1564.55	1601.22	2839.78	2929.22	3074.38	3012.24	2850.08	2790.09	P3H2	55214
ENSG00000090534	0	0	0	0	0	0	0	0	0	1.07389	0	0	0	0	0	0	0	0	0	0	0	THPO	7066
ENSG00000090539	0	2.10919	1.01922	0	0.827076	0	1.11596	1.07734	1.08193	0	2.3685	1.07261	0	0	0.822825	2.15135	5.59438	0	1.15989	2.75636	0.982774	CHRD	8646
ENSG00000090554	0	0	0	0	0	0	0	0	0	0	0	0	0	0.867266	0	0	0	0	0	0	0	FLT3LG	2323
ENSG00000090565	406.28	333.252	355.707	494.668	513.614	494.834	265.598	241.324	238.026	264.177	274.746	261.716	456.339	503.882	457.491	285.054	259.579	187.873	419.881	384.053	337.091	RAB11FIP3	9727
ENSG00000090581	581.496	611.666	577.896	304.736	281.206	268.154	608.197	518.2	556.114	631.448	640.679	604.95	290.325	314.818	244.379	594.847	676.92	561.446	686.656	635.801	636.837	GNPTG	84572
ENSG00000090612	13.1411	15.8189	16.3075	32.0774	39.6997	37.1841	16.7394	20.4694	18.3929	12.8867	8.28974	18.2343	28.0701	31.2216	37.0271	18.2865	13.4265	20.6334	9.27913	16.5382	3.93109	ZNF268	10795
ENSG00000090615	573.83	491.442	492.282	638.172	650.082	591.37	414.021	432.013	453.331	457.477	457.12	411.881	796.388	721.566	752.885	494.81	475.522	405.067	530.07	531.978	576.888	GOLGA3	2802
ENSG00000090621	7405.04	7047.87	7323.08	5218.49	5301.56	5127.11	8303.85	7937.83	8197.82	8712.47	8892.53	8411.38	5440.78	5252.16	5415.01	8240.74	8195.77	8715.99	8473.01	7912.6	8239.57	PABPC4	8761
ENSG00000090659	0	0	0	0	0	0	0	0	0	0	0	1.07261	0.802002	0	0	0	0	0	0	0	0	CD209	30835
ENSG00000090661	2.19019	3.16379	3.05765	2.53243	2.48123	1.43016	14.5075	6.46403	5.40967	1.07389	9.47399	9.65346	0.802002	0.867266	3.2913	2.15135	4.4755	6.51582	1.15989	8.26909	0	CERS4	79603
ENSG00000090674	589.161	664.396	631.915	396.747	446.621	422.611	695.242	672.259	708.667	935.359	915.424	800.165	433.081	437.102	422.932	782.015	747.409	703.708	799.165	871.011	810.788	MCOLN1	57192
ENSG00000090686	2241.66	2101.81	2080.22	1310.95	1291.07	1400.12	2060.06	1887.5	2075.15	2077.98	2325.86	2206.35	1328.12	1409.31	1393.04	2303.02	2195.24	2544.43	2030.97	1892.7	1991.1	USP48	84196
ENSG00000090776	116.08	166.626	161.036	270.97	306.018	294.612	107.132	91.5738	123.341	128.867	111.319	123.35	262.255	266.251	264.95	124.778	134.265	92.3074	149.626	169.057	144.468	EFNB1	1947
ENSG00000090857	320.863	339.58	335.323	458.369	435.869	441.918	414.021	396.46	399.234	403.783	429.882	380.775	473.181	457.917	457.491	358.199	335.663	351.854	400.162	383.135	439.3	PDPR	55066
ENSG00000090861	4705.63	4388.18	4494.75	3067.61	3175.97	2971.15	4608.91	4307.2	4579.83	4798.14	5043.72	4464.19	4715.77	4892.25	4492.62	4431.78	4388.23	4159.26	5293.74	4858.55	4949.25	AARS	16
ENSG00000090863	4597.21	4568.51	4441.75	2792.42	2774.01	2780.94	4602.21	4372.92	4521.4	4910.9	5208.33	4518.89	3066.05	3359.79	3286.36	4784.6	4920.82	4940.07	5364.5	4809.86	4979.71	GLG1	2734
ENSG00000090889	3215.2	2971.85	2935.35	2194.77	2128.07	2080.88	2469.62	2260.26	2541.46	2416.25	2733.25	2595.71	2071.57	2227.14	2049.66	2571.94	2612.58	2881.08	3154.9	2612.11	2773.39	KIF4A	24137
ENSG00000090905	177.405	207.755	167.152	666.029	650.909	620.688	536.776	613.005	600.474	242.699	297.246	263.861	639.195	597.546	638.512	192.546	227.132	197.646	244.737	245.316	299.746	TNRC6A	27327
ENSG00000090924	187.261	202.483	206.901	367.202	438.35	373.271	280.106	230.55	254.255	295.32	322.116	258.498	363.307	426.695	339.827	299.037	281.957	231.311	263.295	244.398	242.745	PLEKHG2	64857
ENSG00000090932	36.1382	36.9109	30.5765	32.9216	40.5267	27.173	44.6383	30.1655	28.1303	41.8817	37.896	24.67	33.6841	35.5579	37.0271	35.4972	34.6852	41.2668	30.1572	32.1576	25.5521	DLL3	10683
ENSG00000090971	773.137	741.381	613.569	437.266	489.629	464.801	613.777	609.773	532.312	863.408	722.392	683.25	457.943	570.661	408.944	658.312	684.752	579.908	807.284	878.361	845.185	NAT14	57106
ENSG00000090975	96.3684	121.279	120.268	236.36	238.198	216.669	143.959	137.899	131.996	123.497	133.82	84.7359	284.711	308.747	254.253	101.113	107.412	115.113	143.827	169.976	150.364	PITPNM2	57605
ENSG00000090989	716.193	688.651	734.856	877.064	758.429	807.323	552.399	590.381	544.213	564.866	554.228	619.967	781.15	816.965	770.987	672.296	639.997	809.047	606.623	633.045	614.234	EXOC1	55763
ENSG00000091009	43.8038	55.8936	55.0377	282.788	234.063	300.333	71.4213	103.424	74.6535	35.4384	24.8692	47.1947	315.187	186.462	308.559	44.1026	46.9928	57.5564	20.878	48.6958	32.4315	RBM27	54439
ENSG00000091010	0	0	1.01922	0	0.827076	0	2.23192	2.15468	1.08193	1.07389	1.18425	1.07261	2.40601	0	0	0	0	0	0	0	0.982774	POU4F3	5459
ENSG00000091039	1525.47	1782.27	2504.22	2044.51	1969.27	2111.63	1401.64	1967.22	1659.69	1448.68	1511.1	2212.79	2245.61	1727.59	2305.56	2333.14	1981.53	2560.72	1484.66	1621.66	1503.64	OSBPL8	114882
ENSG00000091073	29.5676	23.2011	27.5189	303.891	328.349	286.746	119.408	110.966	83.309	56.9162	46.1857	76.1551	310.375	322.623	274.823	48.4053	34.6852	41.2668	63.794	43.183	57.9836	DTX2	113878
ENSG00000091106	0	0	2.03844	0	0.827076	0.715078	3.34788	1.07734	0	0	1.18425	1.07261	0.802002	2.6018	2.46847	0	1.11888	0	0	7.3503	0	NLRC4	58484
ENSG00000091127	509.219	528.353	565.666	612.003	629.405	619.258	469.819	518.2	539.885	503.655	473.7	565.264	572.629	596.679	585.028	619.588	523.634	625.518	567.187	534.735	510.06	PUS7	54517
ENSG00000091128	2.19019	3.16379	4.07687	1.68829	4.13538	1.43016	0	7.54137	4.32774	3.22167	3.55275	2.14521	2.40601	0	3.2913	4.30269	2.23775	1.08597	4.63957	1.83758	2.94832	LAMB4	22798
ENSG00000091129	1.0951	0	4.07687	2.53243	1.65415	2.14523	1.11596	9.69604	2.16387	3.22167	3.55275	2.14521	0.802002	0	1.64565	2.15135	3.35663	1.08597	1.15989	0.918788	0	NRCAM	4897
ENSG00000091136	7386.42	6933.97	7194.66	3966.63	3832.67	3799.93	7109.77	6627.78	7298.73	7531.19	8409.35	7692.73	3879.28	4199.3	3811.32	8165.44	8335.63	8159.97	8155.2	7114.18	7621.41	LAMB1	3912
ENSG00000091137	8.76076	20.0373	17.3267	11.818	9.92491	10.7262	14.5075	16.1601	16.229	13.9606	7.10549	10.7261	11.228	4.33633	10.6967	12.9081	7.83213	8.68775	5.79946	16.5382	10.8105	SLC26A4	5172
ENSG00000091138	0	0	0	0	0	0	0	0	0	0	0	1.07261	0	0	0	0	0	0	0	0	0	SLC26A3	1811
ENSG00000091140	2768.4	2921.23	3313.48	2056.33	1975.88	2178.13	2445.07	2807.54	2695.1	2632.11	2734.43	3230.69	2087.61	1839.47	2018.39	3004.36	2967.26	3510.94	2598.16	2837.22	2808.77	DLD	1738
ENSG00000091157	59.1352	90.6953	98.8641	159.543	178.648	148.736	88.1607	75.4137	91.9644	64.4334	85.2659	85.8085	171.628	190.799	168.679	72.0701	64.8948	79.2758	85.832	75.3406	83.5358	WDR7	23335
ENSG00000091164	516.885	519.916	537.128	601.874	593.014	581.358	511.109	579.608	583.163	461.773	464.226	507.343	558.995	581.068	581.737	458.237	504.613	560.36	496.433	584.349	511.042	TXNL1	9352
ENSG00000091181	0	0	0	0	0	0.715078	0	0	0	0	0	1.07261	0	0	0	0	0	1.08597	1.15989	0	0	IL5RA	3568
ENSG00000091262	0	0	0	0	0	0.715078	0	0	0	4.29556	2.3685	0	0	0	0	0	1.11888	0	0	0	2.94832	ABCC6	105369239
ENSG00000091262	0	0	0	0	0	0.715078	0	0	0	4.29556	2.3685	0	0	0	0	0	1.11888	0	0	0	2.94832	ABCC6	368
ENSG00000091317	1616.36	1715.83	2171.95	1483.16	1463.92	1546	1553.41	2092.19	1685.65	1785.88	1628.34	2248.18	1498.14	1200.3	1497.54	2229.87	2027.4	2467.32	1439.43	1842.17	1622.56	CMTM6	54918
ENSG00000091409	3730.99	3744.87	4180.83	2649.76	2458.07	2665.81	3880.19	4316.89	4077.81	3885.34	4189.87	4658.33	2738.03	2611.34	2773.74	4628.62	4522.5	5104.06	3653.66	3970.08	3862.3	ITGA6	3655
ENSG00000091428	3.28529	1.0546	0	2.53243	1.65415	2.14523	1.11596	0	4.32774	1.07389	1.18425	2.14521	1.604	1.73453	0.822825	2.15135	1.11888	0	2.31978	6.43152	1.96555	RAPGEF4	11069
ENSG00000091436	3724.42	4212.06	5008.44	3762.34	3432.37	3796.35	4531.91	5101.2	4773.5	4538.26	4606.73	5383.41	4014.02	3616.5	4029.37	5453.67	4848.09	5915.27	4481.82	4504.82	4432.31	MAP3K20	51776
ENSG00000091482	5.47548	3.16379	5.09609	2.53243	3.3083	2.14523	4.46383	4.30935	3.2458	3.22167	9.47399	4.29043	3.20801	5.2036	3.2913	4.30269	3.35663	6.51582	6.95935	2.75636	0	SMPX	23676
ENSG00000091483	2539.53	2550.01	2454.28	2313.8	2297.62	2318.28	2941.67	2651.33	2964.5	2875.88	2830.35	2649.34	2217.54	2350.29	2226.56	2541.82	2671.88	2857.19	2651.51	2630.49	2721.3	FH	2271
ENSG00000091490	2394.97	2420.3	2543.97	1433.35	1434.98	1533.84	3025.36	2689.04	2922.31	2920.98	3150.1	2913.2	1547.86	1586.23	1537.04	2876.35	2887.82	3130.85	2986.72	2845.49	2701.64	SEL1L3	23231
ENSG00000091513	4.38038	0	0	0	0	0	0	2.15468	0	2.14778	0	0	0	0	0	0	0	0	2.31978	0.918788	0.982774	TF	7018
ENSG00000091527	615.444	600.065	649.242	3934.55	3814.48	3963.68	1179.57	1330.51	1384.88	539.093	682.127	757.26	3779.03	3734.45	3927.34	581.939	637.759	659.183	548.629	495.227	511.042	CDV3	55573
ENSG00000091536	1.0951	0	0	0.844143	0	0	0	0	0	0	1.18425	0	0	0	0	2.15135	1.11888	1.08597	0	0	0.982774	MYO15A	51168
ENSG00000091542	982.301	934.372	977.43	1956.72	1979.19	1732.63	1290.05	1318.66	1299.4	1200.61	1151.09	1192.74	1822.15	1844.68	1855.47	1313.4	1187.13	1044.7	1056.66	1081.41	1084.98	ALKBH5	54890
ENSG00000091583	0	0	0	0	0	0	0	1.07734	0	1.07389	0	1.07261	0.802002	0	0	0	0	1.08597	0	0	0	APOH	350
ENSG00000091592	400.805	390.201	374.053	311.489	320.906	291.037	352.643	330.743	363.53	385.527	403.829	308.911	407.417	368.588	351.346	347.443	382.656	318.189	467.436	374.865	475.662	NLRP1	22861
ENSG00000091622	30.6627	29.5287	38.7303	18.5711	23.9852	16.4468	31.2468	33.3975	32.458	30.0689	28.422	22.5247	24.8621	27.7525	26.3304	36.5729	40.2795	23.8913	24.3577	26.6449	38.3282	PITPNM3	83394
ENSG00000091640	684.435	683.378	593.185	607.783	671.586	670.743	651.72	602.232	654.57	734.541	705.812	639.274	629.571	751.92	665.665	657.237	689.228	680.903	838.601	705.629	763.615	SPAG7	9552
ENSG00000091651	374.523	395.474	325.13	400.124	430.907	409.74	252.207	237.014	263.992	275.99	275.93	246.7	330.425	374.659	333.244	229.118	208.111	261.719	247.057	261.855	261.418	ORC6	23594
ENSG00000091656	45.994	60.112	74.4029	427.98	438.35	459.795	714.213	684.11	781.157	202.965	226.192	226.32	522.103	487.404	524.139	305.491	279.719	317.103	345.648	280.23	349.867	ZFHX4	79776
ENSG00000091664	0	0	0	0	0	0	0	0	0	0	0	0	0	0	0	0	0	0	0	0	0	SLC17A6	57084
ENSG00000091704	0	1.0546	0	0.844143	0	0	0	0	0	0	2.3685	0	0	0	0	0	0	1.08597	0	0	0	CPA1	1357
ENSG00000091732	302.246	294.232	245.631	559.667	563.239	537.024	237.699	191.766	231.534	250.216	193.033	175.907	514.885	535.103	490.404	161.351	199.16	162.895	240.097	222.347	257.487	ZC3HC1	51530
ENSG00000091831	13.1411	15.8189	23.442	26.1684	25.6394	17.877	7.81171	7.54137	15.1471	18.2561	9.47399	13.9439	20.852	21.6817	19.7478	11.8324	6.71326	10.8597	13.9187	10.1067	20.6382	ESR1	2099
ENSG00000091844	63.5155	49.566	64.2107	90.3233	80.2264	87.9546	39.0585	56.0216	56.2606	49.399	31.9747	65.429	89.8242	52.036	80.6368	65.6161	71.6081	56.4704	51.0352	45.9394	44.2248	RGS17	26575
ENSG00000091879	0	0	0	0	0	0	0	0	1.08193	0	0	2.14521	0	0	0	0	0	1.08597	1.15989	0	0	ANGPT2	285
ENSG00000091947	272.679	308.997	227.286	227.074	241.506	221.674	296.845	296.268	281.303	296.394	307.905	256.353	225.363	267.118	228.745	261.389	304.334	194.389	271.415	284.824	285.987	TMEM101	84336
ENSG00000091972	0	0	0	0.844143	0	0	1.11596	1.07734	0	0	0	0	0	0	0.822825	0	0	0	0	0	0	CD200	4345
ENSG00000091986	5873	6005.93	5983.83	3068.46	3295.07	3069.12	5430.25	4909.43	5523.28	5293.21	6277.7	5861.8	3616.23	4092.63	3636.89	6242.13	6761.37	6566.86	6989.5	6088.81	5959.54	CCDC80	151887
ENSG00000092009	0	0	0	0	0	0	0	2.15468	0	0	0	0	0	0	0	0	0	0	0	0	0	CMA1	1215
ENSG00000092010	3259	2901.19	2578.62	1389.46	1442.42	1510.24	3227.35	3015.47	3255.54	3678.07	3360.9	2955.03	1529.42	1682.5	1416.9	2865.59	3060.13	3042.89	3386.88	3391.25	3265.76	PSME1	5720
ENSG00000092020	491.698	464.022	521.839	409.409	404.44	442.633	403.977	506.349	413.299	532.65	428.698	498.762	393.783	409.35	401.538	544.291	509.089	611.401	336.368	460.313	449.128	PPP2R3C	55012
ENSG00000092036	419.422	402.856	357.745	174.738	192.709	200.937	338.135	360.908	342.973	428.482	420.408	353.96	210.124	237.631	193.364	357.124	355.803	363.8	408.282	359.246	431.438	HAUS4	54930
ENSG00000092051	0	0	0	0.844143	0	0	0	0	0	1.07389	1.18425	0	0	0	0	0	0	0	0	0	0.982774	JPH4	84502
ENSG00000092054	0	0	0	0	0	0	0	0	0	0	0	0	0	0	0	0	0	0	1.15989	0	2.94832	MYH7	4625
ENSG00000092067	0	0	0	0	0	0	0	0	0	0	0	0	0.802002	0	0	0	0	0	0	0	0	CEBPE	1053
ENSG00000092068	81.0371	91.7499	88.6719	59.09	57.0683	80.8038	99.3203	110.966	97.3741	107.389	111.319	87.9537	75.3882	80.6558	59.2434	104.34	98.4611	103.167	124.108	144.25	124.812	SLC7A8	23428
ENSG00000092094	562.879	517.807	492.282	380.708	399.478	389.002	575.835	539.746	614.539	653.999	637.126	532.013	355.287	419.757	397.424	564.729	579.578	483.256	625.181	529.222	673.2	OSGEP	55644
ENSG00000092096	306.627	313.215	311.881	150.257	151.355	141.585	330.324	333.975	287.795	422.039	432.251	373.267	169.222	182.126	179.376	349.594	353.565	285.61	385.084	402.429	369.523	SLC22A17	51310
ENSG00000092098	102.939	118.115	112.114	256.619	267.973	254.568	165.162	170.219	177.437	129.941	132.636	136.221	276.691	265.383	226.277	126.929	129.79	87.9635	132.228	165.382	148.399	RNF31	55072
ENSG00000092108	1444.43	1573.46	1718.4	1073.75	1010.69	1113.38	1357.01	1491.04	1444.38	1425.05	1492.15	1634.65	1069.87	1019.91	1145.37	1664.07	1708.52	2015.56	1339.67	1391.05	1322.81	SCFD1	23256
ENSG00000092140	294.581	339.58	421.956	1076.28	1069.41	1144.84	167.394	275.799	177.437	190.079	185.927	267.079	1170.12	965.267	1156.07	293.659	214.824	274.75	157.745	228.778	215.227	G2E3	55632
ENSG00000092148	2193.48	2312.73	2455.3	2961.25	2892.29	2991.89	1860.3	2010.31	2025.38	2051.13	2093.75	2145.21	3147.06	3102.21	3226.3	2369.71	2125.86	2571.58	2203.79	2071.87	2187.65	HECTD1	25831
ENSG00000092199	16625.7	16095.3	16501.1	12796.4	12560	13121.7	17372.1	17745.9	18212.2	16968.5	18490.9	17674.4	12208.9	12404.5	12277.4	17441	18177.3	19833.1	18311.2	16933.3	16931.2	HNRNPC	3183
ENSG00000092200	0	1.0546	0	0	0	0	0	0	0	0	3.55275	0	1.604	1.73453	0	0	0	0	3.47967	1.83758	1.96555	RPGRIP1	57096
ENSG00000092201	7636.1	7158.6	7066.24	4981.29	4923.58	5205.05	6728.11	6332.59	7285.75	6744.03	7574.46	7024.5	4732.61	5351.9	4945.18	6700.37	6837.45	7567.03	7954.53	7260.26	7333.46	SUPT16H	11198
ENSG00000092203	1193.65	1072.52	1197.58	1436.73	1441.59	1425.87	891.651	884.495	877.449	830.117	999.506	869.884	1305.66	1428.39	1370	907.869	895.101	974.114	1045.06	898.575	1061.4	TOX4	9878
ENSG00000092208	169.74	141.316	142.69	284.476	292.785	318.21	59.1458	92.6511	90.8825	106.315	81.7132	91.1716	297.543	367.721	301.977	95.7349	106.293	100.995	89.3116	106.579	101.226	GEMIN2	8487
ENSG00000092295	1.0951	2.10919	0	0.844143	1.65415	1.43016	0	0	0	0	4.737	0	0	2.6018	2.46847	0	0	0	2.31978	6.43152	0.982774	TGM1	7051
ENSG00000092330	601.207	606.393	574.839	810.377	854.37	762.988	649.488	617.315	616.703	675.477	678.575	625.33	824.458	885.479	836.813	522.777	608.669	616.831	701.734	596.293	767.546	TINF2	26277
ENSG00000092345	0	3.16379	0	0	0	0	0	0	0	0	0	0	0	0	0	0	1.11888	0	0	0	0	DAZL	1618
ENSG00000092377	0	0	0	0	0	0	0	0	0	0	0	0	0	0	0	0	0	0	0	0	0	TBL1Y	90665
ENSG00000092421	0	0	0	0.844143	0	0	0	0	0	0	0	0	0	0	0	0	0	0	0	0	0	SEMA6A	57556
ENSG00000092439	565.069	655.959	799.067	704.015	714.594	726.519	347.063	375.991	389.496	358.679	401.46	490.181	810.824	778.805	820.356	583.015	609.788	620.088	466.276	550.354	529.715	TRPM7	54822
ENSG00000092445	1065.53	1034.56	1043.68	758.04	791.512	649.291	980.928	981.455	912.071	1126.51	1196.09	1097.28	722.604	744.982	714.212	1046.63	1003.63	927.418	1178.45	1180.64	1187.19	TYRO3	7301
ENSG00000092470	373.428	364.89	308.823	561.355	554.141	642.14	224.308	242.401	258.582	296.394	280.667	270.297	453.131	575.865	570.218	328.08	314.404	324.705	291.133	292.175	306.625	WDR76	79968
ENSG00000092529	0	0	0	0	0	0	0	0	0	0	2.3685	0	0	0	0.822825	0	0	1.08597	0	0	0	CAPN3	825
ENSG00000092531	815.846	773.019	980.487	640.704	623.615	641.425	761.084	843.556	836.335	818.305	851.475	1014.69	595.085	524.696	611.359	1053.08	920.835	1131.58	815.404	855.392	827.495	SNAP23	8773
ENSG00000092607	7.66567	12.6552	6.11531	28.7009	31.4289	32.1785	6.69575	6.46403	7.57354	12.8867	8.28974	8.58085	34.4861	26.8853	34.5586	3.22702	7.83213	10.8597	6.95935	7.3503	4.91387	TBX15	6913
ENSG00000092621	4014.62	3859.82	3517.32	1912.83	2026.34	1868.5	4335.5	4305.04	4098.37	4940.97	4813.97	4240.01	2702.75	2927.89	2640.44	4020.87	4050.33	3590.21	4784.55	4576.48	4625.92	PHGDH	26227
ENSG00000092758	0	0	0	0	0	0	0	0	0	0	0	2.14521	0	0	0	0	0	0	0	0	1.96555	COL9A3	1299
ENSG00000092820	869.506	785.674	761.356	942.063	942.867	942.473	742.112	642.094	679.455	809.713	743.708	711.138	989.67	1007.76	926.501	697.036	686.99	647.238	952.271	851.716	854.03	EZR	7430
ENSG00000092841	11551.1	10672.5	9649.95	5383.94	5764.72	5476.78	11194.2	10608.5	11140.7	13052.1	12146.8	10770	5766.39	6321.5	5576.28	10410.4	10825.1	10776.1	13003.5	11732.9	12537.2	MYL6	4637
ENSG00000092847	719.478	804.657	869.393	885.506	855.197	778.72	757.736	771.374	870.957	854.817	910.687	805.528	817.24	895.019	849.978	927.231	787.689	789.5	850.2	849.879	916.928	AGO1	26523
ENSG00000092850	0	1.0546	1.01922	0	0	0	1.11596	3.23201	3.2458	0	1.18425	1.07261	0	0.867266	0.822825	1.07567	4.4755	1.08597	5.79946	3.67515	2.94832	TEKT2	27285
ENSG00000092853	468.701	457.695	444.379	505.641	465.644	497.694	255.555	233.782	278.057	289.95	311.457	320.709	527.717	552.449	502.746	278.599	321.117	282.352	329.409	309.632	310.556	CLSPN	63967
ENSG00000092871	88.7027	62.2212	76.4413	182.335	155.49	122.993	117.176	115.275	120.095	68.729	71.0549	86.8811	166.816	150.904	182.667	79.5998	67.1326	99.9092	73.0732	82.6909	99.2601	RFFL	117584
[truncated: 55,832 more rows]

## Sheet: DEG Transcription function IPA
Symbol	Synonym(s)	Entrez Gene Name	Gene Symbol - mouse (Entrez Gene)/Gene symbol -- human (Hugo / HGNC, Entrez Gene)/KEGG	Expr Fold Change	Location	Family	Drugs	Entrez Gene ID for Human
SERTAD3	AW124805, D1Mgi51, RBT1, Sei3, SERTA domain containing 3	SERTA domain containing 3	SERTAD3	-6.49158	Nucleus	transcription regulator		29946
SOX9	2010306G03Rik, AV220920, CMD1, CMPD1, LOC100361122, mKIAA4243, SRA1, SRXX2, SRXY10, SRY, SRY (sex determining region Y)-box 9, SRY-box 9	SRY-box 9	SOX9	-5.34582	Nucleus	transcription regulator		6662
CBX8	chromobox 8, PC3, RC1	chromobox 8	CBX8	-5.33242	Nucleus	other		57332
SOX4	AA682046, EVI16, Ire-abp, SRY (sex determining region Y)-box 4, SRY-box 4	SRY-box 4	SOX4	-5.26408	Nucleus	transcription regulator		6659
FADD	DEATH domain-containing ADAPTOR, Fas (TNFRSF6)-associated via death domain, Fas associated via death domain, GIG3, MORT1, Mort1/FADD	Fas associated via death domain	FADD	-5.19838	Cytoplasm	other		8772
CDKN1B	AA408329, AI843786, Cdki1b, CDKN4, cyclin-dependent kinase inhibitor 1B, CYCLIN-DEPENDENT KINASE INHIBITOR P27, KIP1, MEN1B, MEN4, p27, P27kip, P27KIP1, P28-ICK	cyclin dependent kinase inhibitor 1B	CDKN1B	-5.17448	Nucleus	kinase		1027
ZNF281	GZP1, ZBP-99, ZFP281, zinc finger, zinc finger protein 281, ZNP-99	zinc finger protein 281	ZNF281	-5.1248	Nucleus	transcription regulator		23528
ZNF217	4933431C08Rik, AW987152, Gm562, ZABC1, Zfp217, ZINC FINGER protein 217	zinc finger protein 217	ZNF217	-5.09303	Nucleus	transcription regulator		7764
ZNF503	AI181838, B830002A16Rik, LOC101929189, Nlz2, NOLZ-1, RP11-399K21.11, Zfp503, zinc finger protein 503	zinc finger protein 503	ZNF503	-4.95315	Nucleus	other		84858
TP53INP1	2700057G22Rik, DKFZp434M1317, p53DINP1, SIP, STINP, Teap, Thymus Expressed Acidic, TP53DINP1, TP53DINP1alpha, TP53INP1A, TP53INP1B, transformation related protein 53 inducible nuclear protein 1, Trp53inp1, tumor protein p53 inducible nuclear protein 1, tumour protein p53 inducible nuclear protein 1	tumor protein p53 inducible nuclear protein 1	TP53INP1	-4.9472	Nucleus	other		94241
PAX9	paired box 9, STHAG3	paired box 9	PAX9	-4.92529	Nucleus	transcription regulator		5083
ANKRD49	ankyrin repeat domain 49, AW060934, C86108, FGIF, GBIF, RGD1311759	ankyrin repeat domain 49	ANKRD49	-4.91643	Nucleus	transcription regulator		54851
IER5	immediate early response 5, SBBI48, Similar to ier5	immediate early response 5	IER5	-4.86649	Other	other		51278
DACT1	4921528D17Rik, AI115603, DAPPER, DAPPER1, dishevelled-binding antagonist of beta-catenin 1, dishevelled-binding antagonist of β-catenin 1, DPR1, Frd1, FRODO, Frodo1, HDPR1, MDpr1, MTNG3, RGD1564008, THYEX3	dishevelled binding antagonist of beta catenin 1	DACT1	-4.84974	Cytoplasm	other		51339
FOXO1	Afxh, AI876417, FKH1, FKHR, FKHR1, Forkhead, forkhead box O1, FOXO1A	forkhead box O1	FOXO1	-4.81336	Nucleus	transcription regulator		2308
FOXA2	forkhead box A2, HNF3-beta, HNF3-β, HNF3B, TCF3B	forkhead box A2	FOXA2	-4.79634	Nucleus	transcription regulator		3170
FOXC2	Fkh14, FKHL14, forkhead box C2, Hfhbf3, LD, MFH-1	forkhead box C2	FOXC2	-4.6869	Nucleus	transcription regulator		2303
FOXF1	ACDMPV, AI450827, FKHL5, forkhead box F1, FOXF1A, FREAC1, HFH-8	forkhead box F1	FOXF1	-4.64909	Nucleus	transcription regulator		2294
IRF2BPL	6430527G18Rik, C14orf4, EAP1, interferon regulatory factor 2 binding protein-like, Pqcp, RGD1310994	interferon regulatory factor 2 binding protein like	IRF2BPL	-4.56946	Nucleus	other		64207
KLF9	2310051E17RIK, AA589643, BTEB, BTEB-1, Gm9971, Kruppel-like factor 9	Kruppel like factor 9	KLF9	-4.56799	Nucleus	transcription regulator		687
CBX4	chromobox 4, Hpc2, MPc2, NBP16, PC2	chromobox 4	CBX4	-4.53069	Nucleus	transcription regulator		8535
HOXD13	BDE, BDSD, homeo box D13, Hox-4.8, HOX4I, SPD, SPD1, spdh	homeobox D13	HOXD13	-4.50317	Nucleus	transcription regulator		3239
DRD1	C030036C15Rik, D1, D1 receptor, D1 receptors, D1a, D1DR, Da-d1 receptor, DADR, Dopamine d1 receptor, dopamine receptor D1, DR1, DRD1A, Gpcr15	dopamine receptor D1	DRD1	-4.49512	Plasma Membrane	G-protein coupled receptor	carbidopa/entacapone/levodopa, iloperidone, asenapine, rotigotine, acetophenazine, zuclopenthixol, pipothiazine, carbidopa/levodopa, chloropromazine, flupenthixol, chlorprothixene, trifluoperazine, fluphenazine, pimozide, clozapine, haloperidol, fenoldopam, fluoxetine/olanzapine, fluphenazine decanoate, thiothixene, amitriptyline/perphenazine, haloperidol decanoate, trimethobenzamide, fluphenazin…	1812
SIX1	BB138287, BOS3, DFNA23, sine oculis-related homeobox 1, SIX homeobox 1, TIP39	SIX homeobox 1	SIX1	-4.48506	Nucleus	transcription regulator		6495
ZNF12	C530015C18, GIOT-3, HZF11, KOX3, Krox-7, RGD1564396, Zfp12, zinc finger protein 12, ZNF325	zinc finger protein 12	ZNF12	-4.42202	Nucleus	transcription regulator		7559
SIAH1	AA982064, AI853500, D9MGI7, seven in absentia 1A, SIAH, siah E3 ubiquitin protein ligase 1, SIAH1A, Sinh1a	siah E3 ubiquitin protein ligase 1	SIAH1	-4.41941	Nucleus	enzyme		6477
ID1	AI323524, bHLHb24, D2Wsu140e, ID, ID125A, Id1b, Idb1, inhibitor of DNA binding 1, inhibitor of DNA binding 1, HLH protein	inhibitor of DNA binding 1, HLH protein	ID1	-4.35436	Nucleus	transcription regulator		3397
MAFB	b-maf, Basic domain/leucine zipper transcription factor, DURS3, kr, Kreisler, KRML, Krml1, MAF bZIP transcription factor B, Maf1, MCTO, v-maf musculoaponeurotic fibrosarcoma oncogene family, protein B (avian)	MAF bZIP transcription factor B	MAFB	-4.35187	Nucleus	transcription regulator		9935
CCNT1	2810478G24RIK, AI115585, CCNT, Cyclin T, cyclin T1, CYCT1, HIVE1, LOC144438	cyclin T1	CCNT1	-4.31737	Nucleus	transcription regulator		904
E2F8	4432406C08RIK, AA410048, E2F transcription factor 8, RGD1308091	E2F transcription factor 8	E2F8	-4.29905	Nucleus	transcription regulator		79733
FOXA1	forkhead box A1, HNF3 alpha, HNF3 α, HNF3A, TCF3A, Transcription Factor 3a	forkhead box A1	FOXA1	-4.29087	Nucleus	transcription regulator		3169
RHOB	AA017882, Aplysia ras-related homolog B, ARH6, ARHB, MST081, MSTP081, ras homolog family member B, Ras homolog gene family, member ab, RAS HOMOLOG GENE family, member B, RHOH6, SEQUENCE 12 FROM PATENT WO9954460	ras homolog family member B	RHOB	-4.22916	Cytoplasm	enzyme		388
BCOR	2900008C10Rik, 5830466J11Rik, 8430401K06Rik, ANOP2, BCL6 co-repressor, BCL6 interacting corepressor, BcorR, D930024N20Rik, FLJ20285, MAA2, MCOPS2, mKIAA1575, RGD1562735	BCL6 corepressor	BCOR	-4.20649	Nucleus	transcription regulator		54880
OTX1	A730044F23Rik, jv, LOC100364498, orthodenticle homeobox 1, OTX1X	orthodenticle homeobox 1	OTX1	-4.187	Nucleus	transcription regulator		5013
CDK5R1	CDK5P35, CDK5R, CDK5R1 p35, CDK5R1/ p35, cyclin-dependent kinase 5 regulatory subunit 1, cyclin-dependent kinase 5, regulatory subunit 1 (p35), D11Bwg0379e, D930042A2, NCK5A, p23, p25, P35, p35nck5a	cyclin dependent kinase 5 regulatory subunit 1	CDK5R1	-4.18588	Nucleus	kinase		8851
DKK1	dickkopf WNT signaling pathway inhibitor 1, dickkopf-related protein 1-like, LOC100912050, mdkk-1, SK	dickkopf WNT signaling pathway inhibitor 1	DKK1	-4.16122	Extracellular Space	growth factor		22943
GATA2	DCML, GATA binding protein 2, IMD21, MGC2306, MONOMAC, NFE1B	GATA binding protein 2	GATA2	-4.14229	Nucleus	transcription regulator		2624
PRICKLE1	1110058P22Rik, AW215793, b2b019Clo, EPM1B, LOC100128389, mpk1, Prickle, prickle planar cell polarity protein 1, RILP	prickle planar cell polarity protein 1	PRICKLE1	-4.12814	Nucleus	other		144165
MSC	ABF-1, activated B-cell factor-1, bHLHa22, musculin, MYOR	musculin	MSC	-4.10506	Cytoplasm	transcription regulator		9242
ZFP36	G0S24, GOS24, GROWTH FACTOR INDUCIBLE NUCLEAR protein 475, NUP475, RNF162A, TIS11, TIS11D, TISII, TRISTETRAPROLIN, TRISTETRAPROLINE, TTP, ZFP36 ring finger protein, zinc finger protein 36, ZINC FINGER TRANSCRIPTIONAL REGULATOR	ZFP36 ring finger protein	ZFP36	-4.08606	Nucleus	transcription regulator		7538
KLF2	Kruppel-like factor 2, Kruppel-like factor 2 (lung), LKLF	Kruppel like factor 2	KLF2	-4.04929	Nucleus	transcription regulator		10365
PTGER4	EP4, EP4R, prostaglandin E receptor 4, prostaglandin E receptor 4 (subtype EP4), Ptger, Ptgerep4	prostaglandin E receptor 4	PTGER4	-3.9967	Plasma Membrane	G-protein coupled receptor	misoprostol, prostaglandin E2, prostaglandin E1, diclofenac/misoprostol, rivenprost	5734
MTF1	metal response element binding transcription factor 1, metal-regulatory transcription factor 1, Thyls, ZRF	metal regulatory transcription factor 1	MTF1	-3.9936	Nucleus	transcription regulator		4520
ZNF304	zinc finger protein 304	zinc finger protein 304	ZNF304	-3.98808	Nucleus	other		57343
NPAT	6820401K01, AI427561, BB112559, E14, E14/NPAT, nuclear protein in the AT region, nuclear protein, co-activator of histone transcription, p220, p220 NPAT	nuclear protein, coactivator of histone transcription	NPAT	-3.97876	Nucleus	transcription regulator		4863
NRIP1	6030458L20Rik, 8430438I05RIK, 9630050P12, AA959574, AW456757, NUCLEAR FACTOR receptor INTERACTING protein 140, nuclear receptor interacting protein 1, RIP140	nuclear receptor interacting protein 1	NRIP1	-3.97679	Nucleus	transcription regulator		8204
BMP4	BMP2B, BMP2B1, BOMPR4A, bone morphogenetic protein 4, MCOPS6, OFC11, ZYME	bone morphogenetic protein 4	BMP4	-3.92249	Extracellular Space	growth factor		652
ID2	Ac2-300, AI255428, bHLHb26, C78922, GIG8, ID2H, IDB2, inhibitor of binding 2, dominant negative helix-loop-helix, Inhibitor Of DNA Binding 2, inhibitor of DNA binding 2, dominant negative helix-loop-helix, inhibitor of DNA binding 2, HLH protein	inhibitor of DNA binding 2, HLH protein	ID2	-3.91838	Nucleus	transcription regulator		3398
TFAP4	AI642933, AP-4, bHLHc41, D930048N17Rik, TCFAP4, transcription factor AP-4	transcription factor AP-4	TFAP4	-3.90247	Nucleus	transcription regulator		7023
MAML2	5930431H10, BC032967, LOC686373, MAM-3, MAM2, mastermind-like transcriptional coactivator 2, MLL-MAML2	mastermind like transcriptional coactivator 2	MAML2	-3.90091	Nucleus	transcription regulator		84441
NR2F2	2700033K02RIK, 9430015G03Rik, Aporp1, ARP-1, CHTD4, Coup TFIIb, COUP-TF2, COUP-TFII, COUPTFB, EAR3, NF-E3, NR2F1, nuclear receptor subfamily 2 group F member 2, nuclear receptor subfamily 2, group F, member 2, SVP40, Tcfcoup2, TFCOUP2	nuclear receptor subfamily 2 group F member 2	NR2F2	-3.89832	Nucleus	ligand-dependent nuclear receptor		7026
PIK3R1	AA414921, AGM7, GRB1, IMD36, LOC105379008, p85, p85 subunit of PI3-kinase, P85 α, p85-ALPHA, p85-α regulatory subunit of phosphatidylinositol 3-kinase, p85alpha regulatory adapter, phosphatidylinositol 3-kinase p85-α regulatory subunit, phosphatidylinositol 3-kinase, regulatory subunit, polypeptide 1 (p85 alpha), phosphatidylinositol 3-kinase, regulatory subunit, polypeptide 1 (p85 α), phosphoino…	phosphoinositide-3-kinase regulatory subunit 1	PIK3R1	-3.87995	Cytoplasm	kinase		5295
BTG1	AI426953, APRO2, AW546738, B cell translocation gene 1, anti-proliferative, BTG anti-proliferation factor 1	BTG anti-proliferation factor 1	BTG1	-3.87266	Nucleus	transcription regulator		694
DLX1	distal-less homeobox 1, Dlx	distal-less homeobox 1	DLX1	-3.86801	Nucleus	transcription regulator		1745
BTG2	AA959598, Agl, An, an-1, APRO1, B cell translocation gene 2, anti-proliferative, BTG anti-proliferation factor 2, PC3, TIS21	BTG anti-proliferation factor 2	BTG2	-3.84404	Nucleus	transcription regulator		7832
TRAF6	2310003F17Rik, AI851288, C630032O20Rik, LOC100042930, LOC100048242, MGC:3310, RNF85, TNF receptor-associated factor 6	TNF receptor associated factor 6	TRAF6	-3.83282	Cytoplasm	enzyme		7189
HIC1	AA408311, HIC ZBTB transcriptional repressor 1, hypermethylated in cancer 1, hypermethylated in cancer 1 protein-like, LOC100912068, ZBTB29, ZNF901	HIC ZBTB transcriptional repressor 1	HIC1	-3.82714	Nucleus	transcription regulator		3090
MAP3K1	LOC100912399, MAPK, MAPKKK1, MEK KINASE, MEK KINASE 1, MEKK, MEKK 1, mitogen-activated protein kinase kinase kinase 1, mitogen-activated protein kinase kinase kinase 1-like, Raf, SRXY6	mitogen-activated protein kinase kinase kinase 1	MAP3K1	-3.78699	Cytoplasm	kinase	E 6201	4214
KAT6A	1500036M03, 9930021N24Rik, K(lysine) acetyltransferase 6A, lysine acetyltransferase 6A, monocytic leukaemia zinc finger, MOZ, MRD32, MYST Histone Acetyltransferase 3, MYST-3, RUNXBP2, ZC2HC6A, Zfp220, ZNF220	lysine acetyltransferase 6A	KAT6A	-3.74968	Nucleus	enzyme		7994
CHD1	4930525N21Rik, AI851787, AW555109, chromodomain helicase DNA binding protein 1, DNABP1	chromodomain helicase DNA binding protein 1	CHD1	-3.74673	Nucleus	enzyme	epirubicin/paclitaxel, epirubicin	1105
PLK3	CNK, FNK, Polo-like kinase 3, PRK	polo like kinase 3	PLK3	-3.74318	Nucleus	kinase		1263
FOXO3	1110048B16RIK, 2010203A17RIK, AF6q21, C76856, Fkhr2, FKHRL1, FKHRL1P2, forkhead box O3, FOXO2, FOXO3A	forkhead box O3	FOXO3	-3.74263	Nucleus	transcription regulator		2309
ZNF398	5730513I23Rik, P51, P71, RGD1562129, ZER6, Zfp398, zinc finger protein 398	zinc finger protein 398	ZNF398	-3.73082	Nucleus	transcription regulator		57541
SMCR8	2310076G09RIK, AI642055, D030073L15RIK, RGD1564621, Smith-Magenis syndrome chromosome region, candidate 8, Smith-Magenis syndrome chromosome region, candidate 8 homolog (human)	Smith-Magenis syndrome chromosome region, candidate 8	SMCR8	-3.73062	Nucleus	other		140775
ACVR2A	activin A receptor type 2A, activin receptor IIA, ActR2a, ACTRII, ActrIIa, ACVR2, rActR-II, TactrII	activin A receptor type 2A	ACVR2A	-3.72104	Plasma Membrane	kinase		92
HOXA5	homeo box A5, HOX1, HOX1.3, HOX1C, LOC100909641, LOC100911546	homeobox A5	HOXA5	-3.71878	Nucleus	transcription regulator		3202
PRDM2	4833427P12Rik, E330024L24Rik, Gm1033, Gm19732, HUMHOXY1, KMT8, KMT8A, MTB-ZF, PR domain containing 2, with ZNF domain, PR/SET domain 2, RIZ, RIZ1, RIZ2, Znfpr1c1	PR/SET domain 2	PRDM2	-3.71735	Nucleus	transcription regulator		7799
DDX20	Component of gems 3, DEAD (Asp-Glu-Ala-Asp) box polypeptide 20, DEAD-box helicase 20, DEAD-box protein 20, DP103, GEMIN3	DEAD-box helicase 20	DDX20	-3.71507	Nucleus	transcription regulator		11218
ZNF263	1200014J04Rik, AI326880, AU020888, FPM315, mFPM315, NT2, Zfp263, zinc finger protein 263, ZKSCAN12, ZSCAN44	zinc finger protein 263	ZNF263	-3.68974	Nucleus	transcription regulator		10127
ZNF703	1110032O19RIK, AI430822, AL022941, Csmn1, End2, FLJ14299, LOC684528, NLZ1, ZEPPO1, Zfp703, zinc finger protein 703, ZNF503L, ZPO1	zinc finger protein 703	ZNF703	-3.68043	Nucleus	other		80139
ARID1A	1110030E03Rik, AT rich interactive domain 1A (SWI-like), AT-rich interaction domain 1A, B120, BAF250, BAF250A, BM029, C1orf4, CSS2, ELD, hELD, hOSA1, HSP16.2, MRD14, OSA1, P270, SMARCF1	AT-rich interaction domain 1A	ARID1A	-3.66567	Nucleus	transcription regulator		8289
FZD4	CD344, EVR1, FEVR, frizzled class receptor 4, Fz-4, FZD4S, FzE4, GPCR, hFz4, SFZD4	frizzled class receptor 4	FZD4	-3.66067	Plasma Membrane	G-protein coupled receptor		8322
PITX2	9430085M16Rik, ARP1, ASGD4, Brx1, Brx1b, IDG2, IGDS, IGDS2, IHG2, IRID2, Munc30, Otlx2, paired-like homeodomain 2, paired-like homeodomain transcription factor 2, Pitx2c, PTX2, RGS, RIEG, RIEG1, RS	paired like homeodomain 2	PITX2	-3.65815	Nucleus	transcription regulator		5308
ZXDA	4933406P09RIK, zinc finger, X-linked, duplicated A, ZNF896	zinc finger, X-linked, duplicated A	ZXDA	-3.65552	Other	transcription regulator		7789
TRPS1	AI115454, AI447310, D15Ertd586e, GC79, LGCR, transcriptional repressor GATA binding 1	transcriptional repressor GATA binding 1	TRPS1	-3.655	Nucleus	transcription regulator		7227
ZNF417/ZNF587	LOC100288322, MGC34079, ZF6, zinc finger protein 417, zinc finger protein 587, ZNF417, ZNF587	zinc finger protein 417	ZNF587	-3.6515	Nucleus	other		84914|147687
TET2	Ayu17-449, E130014J05Rik, FLJ20032, KIAA1546, MDS, mKIAA1546, RGD1311625, tet methylcytosine dioxygenase 2	tet methylcytosine dioxygenase 2	TET2	-3.64716	Nucleus	enzyme		54790
EN1	engrailed homeobox 1, engrailed-1, LOC679094, Mo-en.1	engrailed homeobox 1	EN1	-3.61196	Nucleus	transcription regulator		2019
SMAD1	AI528653, BSP-1, DKFZP586M0622, JV4-1, MADH1, MADR1, Mlp1, MusMLP, SMAD family member 1	SMAD family member 1	SMAD1	-3.59552	Nucleus	transcription regulator		4086
BMP2	AI467020, BDA2, BMP2A, bone morphogenetic protein 2, BONE MORPHOGENIC protein 2	bone morphogenetic protein 2	BMP2	-3.59414	Extracellular Space	growth factor		650
E2F6	AI462434, E2F transcription factor 6, E2F6a, E2F6b, EMA	E2F transcription factor 6	E2F6	-3.57307	Nucleus	transcription regulator		1876
WDR43	2610318G08Rik, AU020887, AV024208, mKIAA0007, NET12, UTP5, WD repeat domain 43, Wrd43	WD repeat domain 43	WDR43	-3.56363	Nucleus	other		23160
SIN3A	AW553200, mKIAA4126, MSIN3A, SIN3, SIN3 transcription regulator family member A, transcriptional regulator, SIN3A (yeast), WITKOS	SIN3 transcription regulator family member A	SIN3A	-3.55756	Nucleus	transcription regulator		25942
BRCA2	AW045498, BRCA2, DNA repair associated, BRCC2, breast cancer 2, early onset, BROVCA2, FACD, FAD, FAD1, FANCD, FANCD1, GLM3, PNCA2, RAB163, XRCC11	BRCA2, DNA repair associated	BRCA2	-3.55315	Nucleus	transcription regulator		675
CEBPA	C/EBP alpha P30, C/EBP alpha P42, C/EBP α P30, C/EBP α P42, C/EBP-alpha, C/EBP-α, C/ERB, CBF-A, ccaat enhancer binding protein α, CCAAT/enhancer binding protein (C/EBP), alpha, CCAAT/enhancer binding protein (C/EBP), α, CCAAT/enhancer binding protein alpha, CCAAT/enhancer binding protein α, CEBP, Cebp Alpha, CEBPα, DBPCEP, p42, Zinc Finger Homeobox 1b	CCAAT/enhancer binding protein alpha	CEBPA	-3.55225	Nucleus	transcription regulator		1050
ZNF658	1700012C15Rik, DKFZp572C163, EG634762, Gm12330, Gm7145, predicted gene 7145, Zfp616, Zfp735, zinc finger protein 616, zinc finger protein 658, zinc finger protein 735	zinc finger protein 658	ZNF658	-3.54473	Other	other		26149
GDNF	Activity-dependent neurotrophic factor, AI385739, ATF, ATF1, ATF2, Glial cell derived neurotrophic factor, glial cell line derived neurotrophic factor, gndf, HFB1-GDNF, HSCR3	glial cell derived neurotrophic factor	GDNF	-3.54448	Extracellular Space	growth factor		2668
SP1	1110003E12RIK, AA450830, AI845540, Sp1 (trans spliced isoform), Sp1 transcription factor, Sp1-1, Trans-acting transcription factor 1	Sp1 transcription factor	SP1	-3.54203	Nucleus	transcription regulator		6667
MED17	C330002H14Rik, CRSP6, CRSP77, DRIP77, DRIP80, mediator complex subunit 17, TRAP80	mediator complex subunit 17	MED17	-3.53358	Nucleus	transcription regulator		9440
HOXC11	homeobox C11, homeobox protein Hox-C11-like, Hox-3.7, HOX3H, LOC100911859, RGD1305450	homeobox C11	HOXC11	-3.5171	Nucleus	transcription regulator		3227
GTF3C4	5330400C03, AI426938, AU014771, AU017413, general transcription factor IIIC subunit 4, general transcription factor IIIC, polypeptide 4, KAT12, LOC687576, TF3C-delta, TF3C-δ, TFIII90, TFIIIC290, TFIIIC90, TFIIICDELTA	general transcription factor IIIC subunit 4	GTF3C4	-3.5093	Nucleus	transcription regulator		9329
FOXC1	ARA, ASGD3, ch, Fkh1, FKHL7, FLJ11796, FLJ11796 FIS, forkhead box C1, FREAC-3, frkhda, IGDA, IHG1, IRID1, Mf1, Mf4, RIEG3	forkhead box C1	FOXC1	-3.50369	Nucleus	transcription regulator		2296
NKRF	9430034D17RIK, AW124770, C80287, ITBA4, NF-kappaB repressing factor, NFKB repressing factor, NRF	NFKB repressing factor	NKRF	-3.5027	Nucleus	transcription regulator		55922
PPM1D	AV338790, PP2C-DELTA, PP2C-δ, Ppm1d predicted, protein phosphatase 1D magnesium-dependent, delta isoform, protein phosphatase 1D magnesium-dependent, δ isoform, protein phosphatase, Mg2+/Mn2+ dependent 1D, protein phosphatase, Mg2+/Mn2+ dependent, 1D, PTP delta P1, PTP δ P1, WIP1	protein phosphatase, Mg2+/Mn2+ dependent 1D	PPM1D	-3.4746	Cytoplasm	phosphatase		8493
IRF1	AU020929, IFN REGULATORY FACTOR 1, interferon regulatory factor 1, ISGF2, LSIR, MAR	interferon regulatory factor 1	IRF1	-3.46363	Nucleus	transcription regulator		3659
PPARGC1B	4631412G21Rik, ERRL1, LOC153346, PERC, peroxisome proliferative activated receptor, gamma, coactivator 1 beta, peroxisome proliferative activated receptor, γ, coactivator 1 β, PGC-1(beta), PGC-1(β), PGC-1β, PGC1B, PGC1beta, PPARG coactivator 1 beta, PPARG coactivator 1 β	PPARG coactivator 1 beta	PPARGC1B	-3.45499	Nucleus	transcription regulator		133522
GTF2E1	2610024P03Rik, AI303800, FE, general transcription factor II E, polypeptide 1 (alpha subunit), general transcription factor II E, polypeptide 1 (α subunit), general transcription factor IIE subunit 1, p56, P56E, TF2E1, TFIIE-A	general transcription factor IIE subunit 1	GTF2E1	-3.43149	Nucleus	transcription regulator		2960
THAP11	2810036E22RIK, AB041579, CTG-B43a, CTG-B45d, HRIHFB2206, RONIN, THAP domain containing 11	THAP domain containing 11	THAP11	-3.37648	Nucleus	transcription regulator		57215
CEBPB	Agp/eb, ANF-1, ANF-2, C/Ebp Beta-Lip, C/Ebp β-Lip, C/EBP-beta, C/EBP-β, CCAAT enhancer-binding protein β, CCAAT/enhancer binding protein (C/EBP), beta, CCAAT/enhancer binding protein (C/EBP), β, CCAAT/enhancer binding protein beta, CCAAT/enhancer binding protein β, CEBP-β, CRP2, IL-6DBP, NF-IL6, NF-M, TCF5	CCAAT/enhancer binding protein beta	CEBPB	-3.35479	Nucleus	transcription regulator		1051
KLF6	Aa1017, AI448727, BCD1, C86813, CBA1, COPEB, CPBP, Erythropoietin 1, FM2, FM6, GBF, Ierepo1, IEREPO3, KRUPPEL LIKE ZINC FINGER protein ZF9, Kruppel-like factor 6, PAC1, PROTO-ONCOGENE BCD, Proto-oncogene BCD1, R75280, ST12, ZF9	Kruppel like factor 6	KLF6	-3.3428	Nucleus	transcription regulator		1316
RBM5	D030069N10RIK, G15, H37, LUCA15, RMB5, RNA binding motif protein 5	RNA binding motif protein 5	RBM5	-3.33907	Nucleus	other		10181
BAMBI	2610003H06Rik, BMP and activin membrane-bound inhibitor, NMA	BMP and activin membrane bound inhibitor	BAMBI	-3.33595	Plasma Membrane	other		25805
FNIP1	A730024A03Rik, AI838773, AW557298, folliculin interacting protein 1	folliculin interacting protein 1	FNIP1	-3.33038	Cytoplasm	other		96459
REL	C-Rel, REL proto-oncogene, NF-kB subunit, reticuloendotheliosis oncogene	REL proto-oncogene, NF-kB subunit	REL	-3.3201	Nucleus	transcription regulator		5966
ZNF24	3526401F17Rik, 5033419P20Rik, AI480505, AI642085, AL024422, FLJ11904 fis, KOX17, RSG-A, ZF-12, Zfp191, Zfp24, zinc finger protein 24, ZNF191, Znp191, ZSCAN3	zinc finger protein 24	ZNF24	-3.31156	Nucleus	transcription regulator		7572
TRIM13	3110001L12Rik, CAR, DLEU5, LEU5, RET FINGER protein 2, RFP2, RNF77, tripartite motif-containing 13	tripartite motif containing 13	TRIM13	-3.31027	Cytoplasm	enzyme		10206
MKL1	AMKL, BSAC, FLMKL1, MAL, megakaryoblastic leukaemia (translocation) 1, megakaryoblastic leukemia (translocation) 1, MELODY, MKL (megakaryoblastic leukaemia)/myocardin-like 1, MKL (megakaryoblastic leukemia)/myocardin-like 1, MKL1met, MRTF-A	megakaryoblastic leukemia (translocation) 1	MKL1	-3.29813	Nucleus	transcription regulator		57591
MSX2	BB122635, CRS2, FPP, HOX8, Hox8.1, MSH, msh homeobox 2, PFM, PFM1	msh homeobox 2	MSX2	-3.28099	Nucleus	transcription regulator		4488
GLI2	CJS, GLI family zinc finger 2, GLI-Kruppel family member GLI2, HPE9, PHS2, THP1, THP2	GLI family zinc finger 2	GLI2	-3.27546	Nucleus	transcription regulator		2736
TGIF1	AA959811, AI462167, HPE4, Tfig, TGFB-induced factor homeobox 1, TGIF	TGFB induced factor homeobox 1	TGIF1	-3.27037	Nucleus	transcription regulator		7050
NRF1	ALPHA-PAL, C87038, D6Ertd415e, Nfe2l1 retired, nuclear respiratory factor 1, RGD:1303265, α-PAL	nuclear respiratory factor 1	NRF1	-3.26978	Nucleus	transcription regulator		4899
RARA	alpha RAR, NR1B1, PLZF-RARalpha, PLZF-RARα, RAR, RAR-alpha, RAR-α, RARalpha1, retinoic acid receptor alpha, Retinoic acid receptor α, retinoic acid receptor, alpha, retinoic acid receptor, α, α RAR	retinoic acid receptor alpha	RARA	-3.25498	Nucleus	ligand-dependent nuclear receptor	etretinate, daunorubicin/tretinoin, idarubicin/tretinoin, doxorubicin/tretinoin, NRX-195183, adapalene, arsenic trioxide, isotretinoin, tazarotene, acitretin, tretinoin, tamibarotene, alitretinoin	5914
ZNF254	BMZF-5, HD-ZNF1, LOC100996381, zinc finger protein 254, ZNF539, ZNF91L	zinc finger protein 254	ZNF254	-3.25331	Nucleus	other		9534
MECOM	AML1-EVI-1, AML1/Evi-1, D630039M04Rik, EVI1, Jbo, KMT8E, Mds, MDS1, MDS1 and EVI1 complex locus, MDS1-EVI1, PRDM3, RUSAT2, Znfpr1b1	MDS1 and EVI1 complex locus	MECOM	-3.25248	Nucleus	transcription regulator		2122
JMJD1C	5430433L24RIK, D630035I23Rik, Jmjdic, jumonji domain containing 1C, KDM3C, Pr2, TRIP-8	jumonji domain containing 1C	JMJD1C	-3.25168	Nucleus	enzyme		221037
PRDM1	b2b1765Clo, BLIMP1, PR domain containing 1, with ZNF domain, PR/SET domain 1, PRDI-BF1, PRDM, ZNFPR1A1	PR/SET domain 1	PRDM1	-3.24828	Nucleus	transcription regulator		639
MNT	bHLHd3, MAD6, max binding protein, MAX network transcriptional repressor, MXD6, ROX	MAX network transcriptional repressor	MNT	-3.2372	Nucleus	transcription regulator		4335
NKX3-1	bagpipe, BAPX2, Bax, NK-3 transcription factor, locus 1 (Drosophila), NK3 homeobox 1, NKX3, NKX3.1, NKX3A	NK3 homeobox 1	NKX3-1	-3.23557	Nucleus	transcription regulator		4824
BRF2	2700059M06Rik, 5730512K07Rik, AU018504, AU022602, BRF, BRF2, RNA polymerase III transcription initiation factor 50 subunit, BRF2, RNA polymerase III transcription initiation factor 50kDa subunit, BRF2, RNA polymerase III transcription initiation factor subunit, BRFU, Pol III, TFIIIB50	BRF2, RNA polymerase III transcription initiation factor subunit	BRF2	-3.23281	Nucleus	transcription regulator		55290
PLAG1	PLAG1 zinc finger, pleiomorphic adenoma gene 1, PSA, SGPA, ZNF912	PLAG1 zinc finger	PLAG1	-3.2204	Nucleus	transcription regulator		5324
EPC1	2400007E14Rik, 5730566F07Rik, A930032N02Rik, enhancer of polycomb homolog 1, enhancer of polycomb homolog 1 (Drosophila), Epl1, mir-1893	enhancer of polycomb homolog 1	EPC1	-3.1911	Nucleus	transcription regulator		80314
TBX3	D5Ertd189e, LOC100047200, T-box 3, TBX3-ISO, UMS, XHL	T-box 3	TBX3	-3.18236	Nucleus	transcription regulator		6926
RAI1	DOM3, Gt1, retinoic acid induced 1, SMCR, SMS	retinoic acid induced 1	RAI1	-3.17653	Cytoplasm	other		10743
GDF6	BMP-13, CDMP2, GDF16, growth differentiation factor 6, KFM, KFS, KFS1, KFSL, LOC392255, SGM1	growth differentiation factor 6	GDF6	-3.17035	Extracellular Space	growth factor		392255
HSPA1A/HSPA1B	HEAT SHOCK 70-KDA, heat shock 70kD protein 1A, heat shock 70kD protein 1B (mapped), heat shock protein 1A, heat shock protein family A (Hsp70) member 1A, heat shock protein family A (Hsp70) member 1B, HEL-S-103, hsp68, HSP70, HSP70-1, HSP70-1A, HSP70-1B, HSP70-2, Hsp70-3, HSP70.1, HSP70.2, Hsp70.3, HSP70A, hsp70A1, HSP70I, HSP72, HSPA1, HSPA1A, HSPA1B, Hspa2, IHSP70, p72	heat shock protein family A (Hsp70) member 1A	HSPA1B	-3.16633	Cytoplasm	enzyme		3303|3304
PDGFA	Pdgf a-chain, PDGF alpha, PDGF-α, PDGF1, PDGFACP, platelet derived growth factor subunit A, platelet derived growth factor, alpha, platelet derived growth factor, α	platelet derived growth factor subunit A	PDGFA	-3.16417	Extracellular Space	growth factor		5154
IRF2BP1	6330414O09Rik, C530033F24, interferon regulatory factor 2 binding protein 1	interferon regulatory factor 2 binding protein 1	IRF2BP1	-3.15089	Nucleus	transcription regulator		26145
RRP8	1500003O22Rik, 2900001K19Rik, AW538116, KIAA0409, NML, RGD1308302, ribosomal RNA processing 8, methyltransferase, homolog (yeast)	ribosomal RNA processing 8, methyltransferase, homolog (yeast)	RRP8	-3.13138	Nucleus	enzyme		23378
CSRNP2	C12orf2, C12orf22, Csnrp2, cysteine and serine rich nuclear protein 2, cysteine-serine-rich nuclear protein 2, FAM130A1, PPP1R72, RGD1308916, TAIP-12	cysteine and serine rich nuclear protein 2	CSRNP2	-3.12438	Nucleus	transcription regulator		81566
ELF2	2610036A20Rik, A230104O07RIK, AW111824, BB183398, E74 like ETS transcription factor 2, E74-like factor 2, EU32, NERF, NERF-1A, NERF-1a,b, NERF-1B, NERF-2	E74 like ETS transcription factor 2	ELF2	-3.10827	Nucleus	transcription regulator		1998
ARID5B	4930580B11, 5430435G07Rik, AI467247, AT rich interactive domain 5B (MRF1-like), AT-rich interaction domain 5B, DESRT, DKFZP586N012, MRF-2, Mrf1-like	AT-rich interaction domain 5B	ARID5B	-3.10522	Nucleus	transcription regulator		84159
E2F7	A630014C11Rik, D10ERTD739E, E2F transcription factor 7	E2F transcription factor 7	E2F7	-3.09816	Nucleus	transcription regulator		144455
BLM	Bloom syndrome, Bloom syndrome RecQ like helicase, Bloom syndrome, RecQ helicase-like, Blooms syndrome, BS, RECQ2, RECQL2, RECQL3	Bloom syndrome RecQ like helicase	BLM	-3.09743	Nucleus	enzyme		641
SIRT1	AA673258, SIR2, Sir2 α, Sir2a, SIR2alpha, SIR2L1, SIRT, sirtuin 1	sirtuin 1	SIRT1	-3.09216	Nucleus	transcription regulator		23411
ATOH8	4933425C05Rik, atonal bHLH transcription factor 8, Atonal homolog 8 (d. melanogaster), bHLHa21, HATH6, Math6, okadin, RGD1561512	atonal bHLH transcription factor 8	ATOH8	-3.07798	Nucleus	transcription regulator		84913
JUND	AP-1, jun D proto-oncogene, JunD proto-oncogene, AP-1 transcription factor subunit, JUND1	JunD proto-oncogene, AP-1 transcription factor subunit	JUND	-3.07051	Nucleus	transcription regulator		3727
PATZ1	8430401L15Rik, AI447519, dJ400N23, MAZR, PATZ, POZ (BTB) and AT hook containing zinc finger 1, POZ/BTB and AT hook containing zinc finger 1, RIAZ, ZBTB19, ZFP278, ZNF278, ZSG	POZ/BTB and AT hook containing zinc finger 1	PATZ1	-3.06361	Nucleus	transcription regulator		23598
OTUD7B	2900060B22RIK, 4930463P07RIK, AI462125, CEZANNE, Cezanne-1, OTU deubiquitinase 7B, OTU domain containing 7B, RGD1308111, Trabid2, ZA20D1	OTU deubiquitinase 7B	OTUD7B	-3.03656	Cytoplasm	peptidase		56957
SALL1	HEL-S-89, HSAL1, Msal-3, Sal-like 1, sal-like 1 (Drosophila), SAL1, spalt-like transcription factor 1, TBS, ZNF794	spalt like transcription factor 1	SALL1	-3.03353	Nucleus	transcription regulator		6299
E2F3	E2F transcription factor 3, E2f3a, LOC100361421, LOC691420, RGD1561600	E2F transcription factor 3	E2F3	-3.0163	Nucleus	transcription regulator		1871
PTCH1	A230106A15RIK, BCNS, HPE7, mes, NBCCS, patched 1, PTC, PTC1, PTCH, Ptch2	patched 1	PTCH1	-3.0072	Plasma Membrane	transmembrane receptor		5727
NR5A2	AU020803, B1F, B1F2, CPF, D1Ertd308e, FTF, FTF-2, FTZ-F1, FTZ-F1beta, hB1F-2, LRH-1, nuclear receptor subfamily 5 group A member 2, nuclear receptor subfamily 5, group A, member 2, UF2-H3B	nuclear receptor subfamily 5 group A member 2	NR5A2	-2.99073	Nucleus	ligand-dependent nuclear receptor		2494
NR2C2	mKIAA4145, nuclear receptor subfamily 2 group C member 2, nuclear receptor subfamily 2, group C, member 2, TAK1, TR4	nuclear receptor subfamily 2 group C member 2	NR2C2	-2.98707	Nucleus	ligand-dependent nuclear receptor		7182
FOXF2	Fkh20, FKHL6, forkhead box F2, FREAC-2, LUN	forkhead box F2	FOXF2	-2.97292	Nucleus	transcription regulator		2295
ZNF148	2210405J08Rik, AI480666, AW045217, BERF-1, BFCOL1, GDACCF, HT-BETA, HT-β, Mt-beta, Mt-β, pHZ-52, ZBP-89, ZFP148, zinc finger protein 148, β enolase repressor factor 1	zinc finger protein 148	ZNF148	-2.96957	Nucleus	transcription regulator		7707
PIAS1	2900068C24Rik, DDXBP1, GBP, GU/RH-II, protein inhibitor of activated STAT 1, protein inhibitor of activated STAT, 1, ZMIZ3	protein inhibitor of activated STAT 1	PIAS1	-2.96886	Nucleus	transcription regulator		8554
HES1	bHLHb39, hairy and enhancer of split 1 (Drosophila), hes family bHLH transcription factor 1, HHL, HRY	hes family bHLH transcription factor 1	HES1	-2.95909	Nucleus	transcription regulator		3280
SUV39H1	AI852103, AL022883, DXHXS7466e, H3-K9-HMTase 1, KMT1A, MG44, mIS6, RGD1565028, suppressor of variegation 3-9 homolog 1, suppressor of variegation 3-9 homolog 1 (Drosophila), SUV39H	suppressor of variegation 3-9 homolog 1	SUV39H1	-2.94097	Nucleus	enzyme		6839
FOXD3	AIS1, CWH3, forkhead box D3, Genesis, HFH2, VAMAS2	forkhead box D3	FOXD3	-2.93663	Nucleus	transcription regulator		27022
MTERF1	4931431L11Rik, 9230106K09RIK, Gm9897, mitochondrial transcription termination factor 1, mitochondrial transcription termination factor 1a, mitochondrial transcription termination factor 1b, MTERF, Mterf1a, mTERF1b	mitochondrial transcription termination factor 1	MTERF1	-2.9302	Cytoplasm	transcription regulator		7978
FOSL2	FLJ23306, FOS like 2, AP-1 transcription factor subunit, fos-like antigen 2, FRA2	FOS like 2, AP-1 transcription factor subunit	FOSL2	-2.90387	Nucleus	transcription regulator		2355
NCK1	6330586M15Rik, D230010O13RIK, NCK, NCK adaptor protein 1, Nck α, NCKalpha, non-catalytic region of tyrosine kinase adaptor protein 1, p47Nck	NCK adaptor protein 1	NCK1	-2.86445	Cytoplasm	kinase		4690
TWNK	ATXN8, C10orf2, D19Ertd626e, IOSCA, MTDPS7, PEO, PEO1, PEOA3, PRLTS5, progressive external ophthalmoplegia 1, SANDO, SCA8, TWINKLE, twinkle mtDNA helicase, TWINL	twinkle mtDNA helicase	TWNK	-2.85574	Cytoplasm	enzyme		56652
SETX	A130090N03, A930037J23RIK, ALS4, AOA2, AW060766, bA479K20.2, KIAA0625, mKIAA0625, RGD1565575, SCAR1, Sen1, SENATAXIN	senataxin	SETX	-2.85527	Nucleus	enzyme		23064
ZNF93	HPF34, HTF34, Rslcan-6, TF34, Zfp457, zinc finger protein 457, zinc finger protein 93, ZNF505	zinc finger protein 93	ZNF93	-2.84742	Nucleus	transcription regulator		81931
HEXIM2	4933402L21Rik, FLJ32384, hexamethylene bis-acetamide inducible 2, L3, RGD1311635	hexamethylene bisacetamide inducible 2	HEXIM2	-2.84308	Nucleus	transcription regulator		124790
ZNF136	pHZ-20, zinc finger protein 136	zinc finger protein 136	ZNF136	-2.83798	Nucleus	transcription regulator		7695
MAP3K14	aly, FTDCR1B, HS, HSNIK, mitogen-activated protein kinase kinase kinase 14, nf κ b inducing kinase, NFKB INDUCING KINASE, NIK	mitogen-activated protein kinase kinase kinase 14	MAP3K14	-2.83754	Cytoplasm	kinase		9020
TBK1	1200008B05Rik, AI462036, AW048562, FTDALS4, LOC299827, NAK, T2K, TANK-binding kinase 1, Tbk	TANK binding kinase 1	TBK1	-2.83401	Cytoplasm	kinase		29110
GATA6	AA410133, GATA binding protein 6	GATA binding protein 6	GATA6	-2.83238	Nucleus	transcription regulator		2627
SPTY2D1	5830435K17RIK, AI852426, AU019572, FLJ39441, LOC100365259, P16H6, Spt2, SPT2 chromatin protein domain containing 1, SPT2, Suppressor of Ty, domain containing 1 (S. cerevisiae), SPT2, Suppressor of Ty, domain containing 1-like	SPT2 chromatin protein domain containing 1	SPTY2D1	-2.83025	Nucleus	other		144108
TFAP2A	activating enhancer-binding protein 2 alpha, activating enhancer-binding protein 2 α, Activator protein-2, AP-2, Ap-2 (a), AP-2alpha, Ap2 α, AP2TF, BOFS, CUP, Tcfap2a, TFAP2, Tfap2a variant 5, transcription factor AP-2 alpha, transcription factor AP-2 α, transcription factor AP-2, alpha, transcription factor AP-2, α	transcription factor AP-2 alpha	TFAP2A	-2.82373	Nucleus	transcription regulator		7020
ZNF639	6230400O18Rik, ANC-2H01, LOC101929571, ZASC1, Zfp639, zinc finger protein 639	zinc finger protein 639	ZNF639	-2.82108	Nucleus	transcription regulator		51193
TAF5	6330528C20RIK, AV117817, TAF(II)100, TAF2D, TAFII-100, Tata box binding protein associated factor, 100kd, TATA-box binding protein associated factor 5	TATA-box binding protein associated factor 5	TAF5	-2.81707	Nucleus	transcription regulator		6877
ERCC6	4732403I04, ARMD5, C130058G22RIK, CKN2, COFS, COFS1, CSB, ERCC excision repair 6, chromatin remodeling factor, ERCC6-PGBD3, excision repair cross-complementing rodent repair deficiency, complementation group 6, FLJ13497, LOC282965, POF11, RAD26, UVSS1	ERCC excision repair 6, chromatin remodeling factor	ERCC6	-2.80895	Nucleus	transcription regulator		2074
AXIN1	AI316800, AXIN, AXIN form I, Fu, fused, Kb, Ki, kinky, knobbly, PPP1R49	axin 1	AXIN1	-2.80208	Cytoplasm	other		8312
KLF4	EZF, GKLF, Kruppel like factor 4, Kruppel-like factor 4 (gut), Zie	Kruppel like factor 4	KLF4	-2.79898	Nucleus	transcription regulator		9314
FZD7	frizzled class receptor 7, Fz7, FzE3	frizzled class receptor 7	FZD7	-2.79774	Plasma Membrane	G-protein coupled receptor		8324
FBXW7	1110001A17Rik, AGO, CDC4, F-box and WD repeat domain containing 7, F-box and WD-40 domain protein 7, FBW6, FBW7, Fbwd6, FBX30, FBXO30, FBXW6, hAgo, hCdc4, SEL-10	F-box and WD repeat domain containing 7	FBXW7	-2.79644	Nucleus	transcription regulator		55294
SP4	5730497N03RIK, HF-1b, Sp4 transcription factor, SPR-1, trans-acting transcription factor 4	Sp4 transcription factor	SP4	-2.79607	Nucleus	transcription regulator		6671
CITED2	AI835299, ASD8, Cbp/p300 interacting transactivator with Glu/Asp rich carboxy-terminal domain 2, Cbp/p300-interacting transactivator, with Glu/Asp-rich carboxy-terminal domain, 2, ER154-like, Est207646, MRG-1, MSG1 RELATED, Msg2, P35SRJ, Similar to mrg1, VSD2	Cbp/p300 interacting transactivator with Glu/Asp rich carboxy-terminal domain 2	CITED2	-2.79008	Nucleus	transcription regulator		10370
GATA3	GATA binding protein 3, HDR, HDRS, jal	GATA binding protein 3	GATA3	-2.78969	Nucleus	transcription regulator		2625
ACVR1B	6820432J04, activin A receptor type 1B, activin A receptor, type 1B, ACTRIB, ACVRLK4, ALK4, SKR2	activin A receptor type 1B	ACVR1B	-2.78354	Plasma Membrane	kinase		91
MAML1	AI644666, AW743257, D930008C07RIK, Mam-1, mastermind like 1 (Drosophila), mastermind-like transcriptional coactivator 1, mKIAA0200	mastermind like transcriptional coactivator 1	MAML1	-2.78155	Nucleus	transcription regulator		9794
ZNF653	E430039K05Rik, RGD1308754, Zfp653, zinc finger protein 653, zinc finger protein Zip67, ZIP67	zinc finger protein 653	ZNF653	-2.78093	Other	other		115950
ZNF675	TBZF, TIZ, zinc finger protein 675	zinc finger protein 675	ZNF675	-2.78091	Nucleus	transcription regulator		171392
RNF111	ARK, Arkadia, hRNF111, ring finger 111, ring finger protein 111	ring finger protein 111	RNF111	-2.77688	Nucleus	enzyme		54778
CXXC5	4930415K17Rik, CF5, CXXC finger 5, CXXC finger protein 5, HSPC195, RINF, WID	CXXC finger protein 5	CXXC5	-2.77537	Nucleus	other		51523
TP73	P73, p73RhoGAP, transformation related protein 73, Trp73, tumor protein p73, tumour protein p73	tumor protein p73	TP73	-2.77182	Nucleus	transcription regulator		7161
BRD8	2610007E11Rik, 4432404P07RIK, 4933408B17, 4933408B17Rik, bromodomain containing 8, p120, SMAP, SMAP2, THYROID HORMONE receptor COACTIVATING	bromodomain containing 8	BRD8	-2.77142	Nucleus	transcription regulator		10902
E2F2	9230110J10, E2F transcription factor 2	E2F transcription factor 2	E2F2	-2.76767	Nucleus	transcription regulator		1870
ZNF91	1200003I07Rik, HPF7, HTF10, Zfp869, zinc finger protein 869, zinc finger protein 91	zinc finger protein 91	ZNF91	-2.76539	Nucleus	transcription regulator		7644
ZBTB49	4930518A03Rik, Zfp509, zinc finger and BTB domain containing 49, ZNF509	zinc finger and BTB domain containing 49	ZBTB49	-2.76293	Nucleus	other		166793
ETS2	AU022856, E26 avian leukaemia oncogene 2, 3' domain, E26 avian leukemia oncogene 2, 3' domain, ETS proto-oncogene 2, transcription factor, ETS2IT1	ETS proto-oncogene 2, transcription factor	ETS2	-2.76245	Nucleus	transcription regulator		2114
SOX18	AI385749, HLTRS, HLTS, Ra, Ragl, SRY (sex determining region Y)-box 18, SRY-box 18	SRY-box 18	SOX18	-2.75823	Nucleus	transcription regulator		54345
ELL	C19orf17, DKFZP434I1916, ELL1, elongation factor for RNA polymerase II, elongation factor RNA polymerase II, LOC100911828, MEN, PPP1R68	elongation factor for RNA polymerase II	ELL	-2.74894	Nucleus	transcription regulator		8178
WT1	AWT1, D630046I19RIK, GUD, NPHS4, WAGR, Wilms tumor 1, Wilms tumor 1 homolog, Wilms tumour 1, Wilms tumour 1 homolog, Wilms tumour-suppressor, wilms' tumour, Wilms' tumour suppressor, WIT-2, WT, WT33	Wilms tumor 1	WT1	-2.74767	Nucleus	transcription regulator		7490
DLX5	AI385752, BAC CLONE RG300E22, distal-less homeobox 5, Distal-less-like homeoprotein, RDLX, SHFM1D	distal-less homeobox 5	DLX5	-2.74663	Nucleus	transcription regulator		1749
ELF1	E74 like ETS transcription factor 1, E74-like factor 1, mElf-1, p70, Sts1	E74 like ETS transcription factor 1	ELF1	-2.74371	Nucleus	transcription regulator		1997
MKL2	ENSMUSG00000075401, ENST00000343519, GT4-1, KIAA1243, mKIAA1243, MKL/myocardin-like 2, MKL1/myocardin like 2, MRTF-B, NPD001	MKL1/myocardin like 2	MKL2	-2.72752	Nucleus	transcription regulator		57496
ZNF174	Gm1754, LOC102551846, Zfp174, zinc finger protein 174, ZSCAN8	zinc finger protein 174	ZNF174	-2.72669	Nucleus	transcription regulator		7727
MED7	1110063B05Rik, ARC34, CRSP33, CRSP9, hMED7, MED34, mediator complex subunit 7	mediator complex subunit 7	MED7	-2.71234	Nucleus	transcription regulator		9443
GZF1	8430437G08Rik, GDNF-inducible zinc finger protein 1, mGZF1, RGD1562321, ZBTB23, Zfp336, ZNF336	GDNF inducible zinc finger protein 1	GZF1	-2.7107	Nucleus	transcription regulator		64412
TCF7L2	LOC683733, TCF-4, TCF4B, TCF4E, transcription factor 7 like 2, transcription factor 7 like 2, T cell specific, HMG box	transcription factor 7 like 2	TCF7L2	-2.70812	Nucleus	transcription regulator		6934
ARID4B	AT rich interactive domain 4B (RBP1-like), AT-rich interaction domain 4B, AT-rich interactive domain-containing protein 4B-like, BCAA, BRCAA1, LOC100912163, RBBP1L1, RBP1-LIKE, RBP1L1, SAP180	AT-rich interaction domain 4B	ARID4B	-2.70739	Nucleus	enzyme		51742
TRIM27	AW538890, Gm19403, LOC100502832, RFP, RFP1, RNF76, tripartite motif-containing 27	tripartite motif containing 27	TRIM27	-2.70162	Nucleus	transcription regulator		5987
TBP	GTF2D, GTF2D1, HDL4, SCA17, TATA BOX FACTOR, TATA-box binding protein, TFIID	TATA-box binding protein	TBP	-2.69736	Nucleus	transcription regulator		6908
CTCF	AW108038, CCCTC-binding factor, MRD21, Transcription Repressor	CCCTC-binding factor	CTCF	-2.68986	Nucleus	transcription regulator		10664
NFIL3	AV225605, E4BP4, IL3BP1, NF-IL3A, NUCLEAR FACTOR, INTERLEUKIN 3 REGULATED, nuclear factor, interleukin 3, regulated	nuclear factor, interleukin 3 regulated	NFIL3	-2.68972	Nucleus	transcription regulator		4783
ATF7IP	2610204M12RIK, activating transcription factor 7 interacting protein, AM, ATF-IP, MCAF, MCAF1, p621	activating transcription factor 7 interacting protein	ATF7IP	-2.67756	Nucleus	transcription regulator		55729
POLR1C	AA409007, AA959927, Ac2-127, AC40, AL024089, HLD11, Polr1e, polymerase (RNA) I polypeptide C, RNA polymerase I subunit C, RPA39, RPA40, RPA5, RPAC1, RPC40, RPO1-1, TCS3	RNA polymerase I subunit C	POLR1C	-2.6756	Nucleus	enzyme		9533
CEBPD	C/EBP-delta, C/EBP-δ, C/EBPd, C/EPB δ, CCAAT/enhancer binding protein (C/EBP), delta, CCAAT/enhancer binding protein (C/EBP), δ, CCAAT/enhancer binding protein delta, CCAAT/enhancer-binding protein-δ, Cebp δ, CELF, CRP3, NF-IL6-beta, NF-IL6-β	CCAAT/enhancer binding protein delta	CEBPD	-2.66559	Nucleus	transcription regulator		1052
HEXIM1	7330426E13Rik, CLP-1, EDG1, hexamethylene bis-acetamide inducible 1, HIS1, MAQ1	hexamethylene bisacetamide inducible 1	HEXIM1	-2.65806	Nucleus	transcription regulator		10614
NR4A3	AI573420, CHN, CSMF, MINOR, NOR-1, NOR-2, nuclear receptor subfamily 4 group A member 3, nuclear receptor subfamily 4, group A, member 3, TEC	nuclear receptor subfamily 4 group A member 3	NR4A3	-2.65646	Nucleus	ligand-dependent nuclear receptor		8013
BEND3	BEN domain containing 3, KIAA1553, mKIAA1553	BEN domain containing 3	BEND3	-2.6564	Nucleus	other		57673
PPP1R8	6330548N22RIK, ARD-1, AU044684, NIPP-1, PRO2047, protein phosphatase 1 regulatory subunit 8, protein phosphatase 1, regulatory (inhibitor) subunit 8, protein phosphatase 1, regulatory subunit 8	protein phosphatase 1 regulatory subunit 8	PPP1R8	-2.64946	Nucleus	phosphatase		5511
NR3C1	GCCR, GCR, GCR alpha, GCR α, GCRST, glucocorticoid receptor, Glucocorticoid receptor α-2, GR, Gr alpha, Gr beta, Gr α, Gr β, GR-A, GRL, Grl-1, nuclear receptor subfamily 3 group C member 1, nuclear receptor subfamily 3, group C, member 1, Type ii corticosteroid receptor	nuclear receptor subfamily 3 group C member 1	NR3C1	-2.648	Nucleus	ligand-dependent nuclear receptor	rimexolone, medrysone, clocortolone pivalate, diflorasone diacetate, fluorometholone, dexamethasone phosphate, cortisone acetate, halcinonide, flurandrenolide, desoximetasone, desonide, prednisolone, clobetasol propionate, fluocinolone acetonide, prednisone, hydrocortisone, triamcinolone, dexamethasone 21-acetate, 11beta hydrocortisone acetate, betamethasone, dexamethasone, budesonide, fluticason…	2908
BCL6	B cell leukaemia/lymphoma 6, B cell leukemia/lymphoma 6, B-cell CLL/lymphoma 6, BCL5, BCL6A, LAZ3, ZBTB27, zinc finger protein 51, ZNF51	B-cell CLL/lymphoma 6	BCL6	-2.64518	Nucleus	transcription regulator		604
TGIF2	4921501K24, 5730599O09Rik, C80753, C81206, RGD1560115, RGD1564927, TGFB-induced factor homeobox 2, Tgif2l1	TGFB induced factor homeobox 2	TGIF2	-2.64327	Nucleus	transcription regulator		60436
GPR39	4933415E13Rik, G protein-coupled receptor 39	G protein-coupled receptor 39	GPR39	-2.64163	Plasma Membrane	G-protein coupled receptor		2863
[truncated: 355 more rows]

## Sheet: Tempo-seq TF knockdown
GeneSymbol	DMSO_R1	DMSO_R2	DMSO_R3	I73_R1	I73_R2	I73_R3	MOCK_R1	MOCK_R2	MOCK_R3	KP_R1	KP_R2	KP_R3	EN1_R1	EN1_R2	EN1_R3	NR2C2_R1	NR2C2_R2	NR2C2_R3	PAX9_R1	PAX9_R2	PAX9_R3	PLAG1_R1	PLAG1_R2	PLAG1_R3	RARA_R1	RARA_R2	RARA_R3	SALL1_R1	SALL1_R2	SALL1_R3	SOX9_R1	SOX9_R2	SOX9_R3
[truncated: 12,730 more rows]
